# Supplementary material for: Genome-Wide Collation of the Plasmodium falciparum WDR Protein Superfamily Reveals Malarial Parasite-Specific Features
Source: PLoS One. 2015 Jun 4;10(6):e0128507. doi: 10.1371/journal.pone.0128507 (PMC4456382; doi:10.1371/journal.pone.0128507)
Supplement: S1 File — (ZIP) [file pone.0128507.s005.zip]

Archive with 3 entries (2 files):
- S1_File/
- S1_File/S1A_File.sto
- S1_File/S1B_File.hmm
