# Supplementary material for: Genome-Wide Collation of the Plasmodium falciparum WDR Protein Superfamily Reveals Malarial Parasite-Specific Features
Source: PLoS One. 2015 Jun 4;10(6):e0128507. doi: 10.1371/journal.pone.0128507 (PMC4456382; doi:10.1371/journal.pone.0128507)
Supplement: S1 File — (ZIP) [file pone.0128507.s005.zip › S1_File/S1A_File.sto]

# STOCKHOLM 1.0 
PF3D7_01107001       KFTIKSKIAHTGEVNRIKFVPLKNFVVTKAVDGNVHLFD
PF3D7_01107002       MNPEVSFVGNQSDGFGLDFQPIKKYILTCANDGLINVYD
PF3D7_01107003       TVQPFYKVQYKSPVNDISPTNDPNLILACADNGYILIFD
PF3D7_01107004       NEPAQQTLGQQVPVNTVALNTFTGLFASGSDNGKIKVWD
PF3D7_01107005       HEPQHIINAHKEAIIRLNFSPNASILASASNNRFINVYD
PF3D7_01107006       SELIFSHGGHTQPVTDFNWNHHKMFIGSTSEDNTLQFWQ
PF3D7_02141001       NFILSKTNIHDNGINCLEYNRHNNLIATGGNDGQLFITD
PF3D7_02141002       SYDPYLDKNNLQKITCLNWNKKSHILATSSNNGNTVIWD
PF3D7_02141003       NYPIKEIIGHSKGINNICFSPITNLLLSSGKDVTKCWYL
PF3D7_03020001       YKLYRVILGHSGWVNCVDVDISNEWFATGSNDRLIKIWD
PF3D7_03020002       CKLKLTLTGHINSIRDIKISKKNPYLFSCGEDNRVKCWD
PF3D7_03020003       NKVIRDYHGHLSGVYCLSLHPSLDLLMSGGRDAVVRVWD
PF3D7_03020004       KSSVFVLSGHTGTVMSICSQSVEPQVVSGSQDKMIRLWD
PF3D7_03020005       GKCRISLTHHKKSIRSLSIHPFEYSFCSCGT-DNVKVWC
PF3D7_03086001       TNEFNIHSSTIPGVTCITLDVNKHNFFSGGNDGNVYYVS
PF3D7_03086002       NKILSKLQGHLKKVNSIISHPSNFICITASNDKTIRIWK
PF3D7_03086003       FVSAHVITKHKDHVTSLALHPLENYFISSSKDSMWILHD
PF3D7_03086004       AKTIKTSKDNPSSFKHLAIHPDGMMFGIAAQDSNIHIYD
PF3D7_03086005       QEYKATLNGHTKSLNCLSFSENGYYLASSSKDNTVKLWD
PF3D7_03086006       ANLIKTLSSHTDIVTQTCFGSTTSYILSSSMDKTIKLWN
PF3D7_03218001       LSHYLPHKKEYDYITKIRFDEYCDNIITSGKDGFIKIYH
PF3D7_03218002       GNIIMCIRAHNYPITDFDIHKSNRYMISCDEKGIVKFWF
PF3D7_04092001       KPLIKCLDGHDDSIKSICVSNKLSDLYSGSCNGIINMWN
PF3D7_04092002       KKLIKKIKAHDGFVRSLCMSYDEKFLFSCGDDKYIKQWV
PF3D7_04092004       KTAYLVHKGFVNAVLDVDFSPIGNKFVACSYDKTVRLFN
PF3D7_04092005       TSYDVYHTKRMQHVLCCKFSQDAKYVFTGSSDMSLRIWK
PF3D7_05018002       IKCLGRFIGHSGEINCVRFNKNGRYIASGGEDKFLYIWE
PF3D7_05018003       WNVVGSFRCS-GVINSIIWSNN-DTLYVANEDNNINIID
PF3D7_05018004       NCKVQVLEGHSGIIQGISFDNNYEYLASLSADQTLKIWK
PF3D7_05018006       IPISIVKNIHLCPITDISWNNLGNVCACSSSDGYVSFYH
PF3D7_05102001       NKNYQVSYMHTDIVTHVVVSNKKKYIITASLNGIIKFWY
PF3D7_05102002       IEFVKHFKIHSDEIINIFISEDEEHLGSLSKDKTYKQFD
PF3D7_05108001       LNIEKSFNAHNNAVLGLAYNDEVHLLATGGDDGLWKTWS
PF3D7_05108002       YELVMASQGHKKWIGDICFNNKGNILCTCSGDSKIKMWD
PF3D7_05108003       EKCVHTFKNSTGPIWSLSFHHQGDFFASASMDQTIRIFD
PF3D7_05108004       LRQRQILRGHVDSVNSVNFHPYFRTLVSASVDKTISIWD
PF3D7_05108005       GLCENTFYGHHFPCNYSNFNKDANWIISCDSGGVVKIWD
PF3D7_05108006       NKCFINIDAGPACANKCPMDKNNKYLFIASEDHTIKIFN
PF3D7_05108007       EKKFIRVLKHEFPIKNVILANN-KIICSLSS-GNIYIWG
PF3D7_05186001       YYCIKILQGHKDEVWYVNVSPNGKYIASSSKDKSIFLWK
PF3D7_05186002       FNKMREWNGHIDGVSYIIWSHNSKYLVSGSNDSNIIIWS
PF3D7_05186003       NKRKLSLNMHSGPITSICWSKDDSIIVSSAFDKKIFCTK
PF3D7_05186004       FSILYAWS-FSTRIQNFVFTNNDQYLIVVASDKNVRVID
PF3D7_05186005       IQTYRGHKQGRFIVHSTFGGKNEDYVISGSEDSLIYIWH
PF3D7_05186006       GYLLDVINGHASTVSIAIWPLSFPYMISASDDHTLMIWN
PF3D7_05255001       IKHFEELCGHRGIIFKVKFFKSTKYICSVSDDREGRVWY
PF3D7_05255002       YTCIKILTGHNARVWDIDMGKFKLFFFTCSEDSMCNVYS
PF3D7_05255003       NKFFKYSNNSSSTIRCILYHHYMQLIISGSDNGTLHIKP
PF3D7_05255004       EQIYYNSDFHAKNVSFLLWFDE-NYFCTCSEDGTIKLMY
PF3D7_05255005       LRIIQNIYNHTEPIFYMSFLKSFKLFISVGAKNSANIFY
PF3D7_05255006       LKLLKKIHIHQNGINKICVKKKYLQIYTCSDDQSINILI
PF3D7_05255007       IQNTKCTHAHLSSIRSLYMFSN--YLLSVSWDQYIHIWK
PF3D7_05263001       MKDTYTSIECDSLIFDIEFHPKVDMICAGSFDGNIILYK
PF3D7_05263002       FKKKHIIQNHDKAVKYVCFSKKGKEILAASSDNSCSITD
PF3D7_05263003       GVCIWNNICHKNSISSILYSSN-HTFITADEVGYVKHWD
PF3D7_06067002       GILIDKFEEHEGPVRGIDFHNVQPLFVSGADDYLIKVWN
PF3D7_06067003       IKCVFNLVGHLDYIRKVQFHEEYPWILSASDDQTIRIWN
PF3D7_06067004       RVCIAILTGHNHYVMCAEFHPNLDYIISCSLDKTLRVWD
PF3D7_06067005       AVCKFILEGHEKGVNCCTFHHNLPLIASGSDDKLIKIWR
PF3D7_06067006       CWELDTLRGHFNNVSSLVFHRTDDLLLSNSEDHTIRIWD
PF3D7_06067007       KRSCIHTFRRENDRFWILSFKVNSKLIAAGHDSGMVIFK
PF3D7_06067001       LKKILNEIHHTDTIISVEVIKD--YIAFVFKYNIVITTI
PF3D7_06080001       GQQEKTWKAHEYHVWSCTFNGNENVITTGSDDCSFVIWD
PF3D7_06080002       TISQQNKKSHTQGITAVKFENFSELLYTASYDNNIRIFD
PF3D7_06080003       IREPIQTVDVNSNIWRIKFLYKDNL-LVAACDGGAKIFK
PF3D7_06205001       EVNDQIELIHKNKCLCCDINYNNSILCSGGSDNIVKISK
PF3D7_06205002       KKKIYNIDKHKGKVNCIKFHPFKNILFSGGDDCTIQIID
PF3D7_06205003       FKSIDTYKYHTSTINDIHGTIDGTMYSSVSDDGHIKIWD
PF3D7_06205004       LVHTQFNAHNGYSIESVKFNKSGFYMLTAGLDGQSKIWD
PF3D7_06305002       TRNELYLGNHIDMIKCISFNKDYSMLLSAGNDNKINIFD
PF3D7_06305003       VFPKKCIHNDSGMITSLKFFDN-IKFLSTGLDKNIKIYD
PF3D7_06305005       SLNENKYHMHDKIITSLKTNKNEIYFLSSSHDGYTNIYD
PF3D7_07044002       TYIKNITYHHDTILKMMQFNDD--LFCTCGYDNAFRLIN
PF3D7_07044003       GIIISSFHGHTNGVHFLKYLNKSEFLLSGGNGGNVKIWK
PF3D7_07168002       DGTQIGLYECSGAVYNSDVTYDSKRIVCSSAANKVYLFD
PF3D7_07168004       SDNLIWKQDHESRCIQVRWCFFDKLILSAHENGEIVVWN
PF3D7_07168005       GHLIRKFQAHSKEVTNLSFDKDRMLMLSSSLDGTAKLRD
PF3D7_07168006       SNELGSIKGHFGPVHSIKFLPHGDGFVSGGEDGFARIYH
PF3D7_07226001       KSICDIFCHH-TPISSIGVHEN--YLITASVDSTYKLWD
PF3D7_08015001       GCYENSLKTKNEENNFVCKNPQLPIFCTGGTEGILEIWD
PF3D7_08015002       SINFLNMGNEYDELTSCSFSDNGLKIAIGSEKGIVKLYD
PF3D7_08023002       LIKYNDICFHSLNVISIDISTDDKYFLTTSYDMTIRIHT
PF3D7_08023003       KIKPTILGGNKTTIVGAFFSKNGNFIFSVNKSGLIIIWS
PF3D7_08023004       MISLYNISINTNTIDDITINTDGEWIALGENNGTIIIWE
PF3D7_08023006       SFNFVTFTAHTNTVTDICFLPQGNAFISCSLDGTVRAFD
PF3D7_08023007       GKCIDKLFGHNSPIIKICFSTNEGVIASCSWSKNVLIWD
PF3D7_08023008       KGSKYEEITTSHDISYMCFDPRNDILAVCTLSCKIMFWD
PF3D7_08033001       IETVGKLSEHKACITKIIFSDDENYILSSSLDNKVCLWN
PF3D7_08033002       LHINTYKDVHKKGINDIALFRDNTKFFSAGNDLYVYLWD
PF3D7_08033003       NNPLQIFNEAKDWISDFIVDDF--EVYTCSIDNILRIYD
PF3D7_08033004       RMGKLMSYDMKSSILSIDITNDKNYFCVNLIDNTIKLVE
PF3D7_08160002       KKPLHVFEKHTTEGFSLDWNPVAAQLLTGDNNGNIYLWL
PF3D7_08160003       NNNKYNQNKQQCSIEDIQWCKKGNVFAMCSCDKSISILD
PF3D7_08160004       NKNIHIENAHTNDVNVIAWNENEFLLASGGDDNIIKVWD
PF3D7_08160005       NNAVAQLIFHKQPISSISWNFKTYVLLASSLDNSISIWD
PF3D7_08160006       PDQLLFEHLNQKFITDAKFHPHPGLVVSTSSENFNIFKP
PF3D7_08228001       FSPTMLINSHKGEVYSINFSSDGKYIASSSFDMTIMVHN
PF3D7_08228002       CETIGVLRGHKNAVLQAKWLQDDNYICSASADHKLFLWD
PF3D7_08228003       ESKLRSFKGHDNIVNGLDIINH-NLFVSCSDDNTLKFWD
PF3D7_08228004       SKWAVHIIKHDFPLLSVCSDKKGEFLFTSCVDNTIKKYD
PF3D7_08228005       YKLKDTFIGHKDYITGLDINKDETMLASISADESICFWD
PF3D7_08228007       KILKYSLPGHTSTINDVAFHPVEDIVASCSSDHTIFLGE
PF3D7_08267001       SLRGVLEGGHSDWVTSVSTPTDLKTIVSASRDKKLIVWN
PF3D7_08267002       GTAKKSLTGHSQAINDVSISSDGLFALSGSWDHSVRLWD
PF3D7_08267003       GETIRSFIGHTSDVFSVSFSPDNRQIVSASRDKTIKLWN
PF3D7_08267004       CKYTITDQQHTDWITCVRFSPSQAIIVSCGWDKLVKVWN
PF3D7_08267005       CDLNKNLEGHTGVLNTVTISPDGSLCASGGKDGVAKLWD
PF3D7_08267006       GKHLYSLETG-STINSLCFSPC-DYWLCAATDRFIRIWN
PF3D7_08267007       IYPVKQSKIGVPWCTSLTWSANGQLLYCGSTDGNIYVYE
PF3D7_09056001       SLYKSNKINEQFIFTDTCFVENTTTLLTGTTNGYIIVWD
PF3D7_09056002       KQREYQKFLEISKNVSINILHSGDFIILGLSDGSVKVFD
PF3D7_09056004       NEKVHSIYLKEKEIVSMTFTNNGKILCVGCKCGFVHLIN
PF3D7_09059001       LDIKKKLNSRIGKVKCVDIHESENWILASLYSGKLVIFD
PF3D7_09059002       QNTIKNIEVSVFPIRCAKFIEKKQWIICGGDDMTIRVYN
PF3D7_09059003       FEKIKSFEDHTDYIRYIEVHQTLPYILTSSDDMTIKLYD
PF3D7_09059004       FEKLCSFENHIHYVMMCKFNPKTYIFASASLDKTIKIWG
PF3D7_09059005       TKPHFTLSGHTKGVNCIDYSCSTSYIISGSDDKTIRIWD
PF3D7_09059006       KQCIQVLSGHTQNISCVIYHSNLPIILSSSEDCNVKIWN
PF3D7_09059007       KVNKKELGNCDFYPTNVSFHPSGRFICVNGHHEFNIYTS
PF3D7_09059008       WSDYSLIRKIDINVKNVFWNDSGTYVAISTEDSIYILNY
PF3D7_09220001       TKNPEHFLKTNFHIHSIEWSTITSIIIVGLSNGNICIYD
PF3D7_09220002       FESNFKELYNRDIISQIIFHPQIKIFYSVSYDGYIYQWK
PF3D7_09220003       DYNNTLNIIHTQSITCIDFNPFINLFLIGTNKGKIYLYS
PF3D7_09220004       DHYLNIYNEHTMSINSLSYNKFRDIFISSSYDWTIRIWT
PF3D7_10041001       RPFYFISYSQDRFVTCLQFCKDKKYLFCACNDGSLYIYL
PF3D7_10042002       AKKLKIFQGHKKYIDCIKFNTNGTALASYSLDLSFKLWN
PF3D7_10129001       FKTNLSIYAHDNSIGCINLSNDGKLLVTSSTKGTIIRLF
PF3D7_10129002       LLNEFRRGTKNAKILSLNISEDNWLCLTSSR-NTVHVFS
PF3D7_10131001       YKLKISYKIHNTRITNLKFYKN--FIISSDVTKNIYIYD
PF3D7_10131002       LISQRLLIGHEDIVSCIKLNEKNLLLFSASNDKNIFIWS
PF3D7_10131003       YYCLYILKDNLYPINAIDVNIKSITLVSVCEDSSLRLWK
PF3D7_10131004       IQSTLTIYPHKVLINDIAISPNCKLVATCSKDKTVKIFE
PF3D7_10131005       LKLIHILEGHKKSVQNVYFSKNDNILYSNSY-ECVRIWS
PF3D7_10203001       KNRPEYVFTSESSVCTALFNKFPHLIIGGTYTGNVVLWD
PF3D7_10203002       QQTLLTSQGHMHSIYCAEIIGTSHNLITADTDGRLCNWS
PF3D7_10203003       VGIINSDIIHDGPITSAQFHPSNDLILTSSVDWTCQLLS
PF3D7_10203004       KNPLIVFDSFEDYIMDIKWSPTPALFSTCSSNGKIKLWN
PF3D7_10203005       ESSFYEASLDNSSTNKLAWSHDGKRLIAADTQGCLTLWN
PF3D7_10264002       RILSAPELMDDFYLNLLDWSKK-NIIATALCDK-LYLWN
PF3D7_10264003       KPSEKKKNKPQKTISSLKWNINGNFLATGLSNGVVEIWD
PF3D7_10264004       CVRIRKYKNHKSRVNTLCWNHN--TLTTGGRDNKIINSD
PF3D7_10264005       EIYYIELTKHKSEICGLEWNADGTYLASGSNDNSIYIWD
PF3D7_10264006       NKYLFHFKKHKAAVKAIAWCPYKNHILSSGVDKKIFLWN
PF3D7_10264007       LKKVTTLRGHKSRVLYAALSPDGTSIATGSPDQTIRLWN
PF3D7_10292001       NLRDLKHQIYSDTITNIKISNNFQYVALSIYNGDIYIYE
PF3D7_10292002       NNCYYNDDDINDGVLCIDNNLG-NEIYTCTFKNVIKIYN
PF3D7_10292003       NLINTYTNLHDDLIDYCLFNNKYNLFASCSLDNKINIHD
PF3D7_10292004       FNEPHTNEQTEKGINYLKWINS-NLLLFTSLNGNIYIYD
PF3D7_10292005       RKCIHQFYSHTDTIFNVNLSLHILSILTASDDNSSNMHL
PF3D7_10335001       NLKEEVLGIHKKNICCIKLIRNGSNLIISGNDNNVRIYF
PF3D7_10335002       IKDVNKTKGHTRQINCCRFHPLEQVFISGSLDSTIRIWD
PF3D7_10335003       IKVVNEKNLLTNNIISCEFTKDANSIIIGCSNGLIDIRN
PF3D7_10335004       NYYIKKDVCHKDSIIDILTCKKKNYFFTRSMDNTIKYWD
PF3D7_10378001       INPLYALISPYQISSAIVNENDYNLVIAGCSNGLLVIWK
PF3D7_10378002       YLFSSIEHSHKREVTSLIFLNDCHLLVSISVDGSILIWD
PF3D7_11045001       IKPLWSLKGHRNSIEGLHLLDD-ERFCTVSHDNLVSLWR
PF3D7_11045002       EEIIESYKSECNSIFCINYYDD-NKISYGSKDGSICFLD
PF3D7_11045003       PIYQNNNLHSNYSVNCIYCYNY--FLYSGASDCLIKKYD
PF3D7_11045004       NKPLDIYVGHTSPIRYISFSKDFSYFTTSSDNGSIKLWS
PF3D7_11045005       KYANLSMLNHKGRVTSMEWLGD--LLFSASWDQTIKCWN
PF3D7_11164002       VEHLGDFVGHDDSIKDCDISFDEKIVCTCSSDHSLKIWD
PF3D7_11164003       FYLLAHYKKHELPITAMCFIKDDNYLLSAGADYTISTLH
PF3D7_11188002       KWKIKKINNHVASVMFIDWSSSGYILSTNSLDSTSLLVC
PF3D7_11188003       NEIIGEIVAHSNYILQISMLEPYIEFITVSSDFSIVLWN
PF3D7_11214001       SFSFFYEYAHDRSILSLSLDESGTYMATASADHSIRIHN
PF3D7_11214002       KELYHKKCGHYDWVSEVFFTKR-NEVLSGGLDGKLCLWN
PF3D7_11214003       ITCKEMCA-HHSTISDMKFDKQNDKCITSSYDKTLKLFD
PF3D7_11214004       RELCIYKGNHTCPITKFLWLQN--KIISADKNGCLCVFD
PF3D7_11214006       HKYVSYKKIHTASINSIITYNLKTYIISCSADGYCYQFE
PF3D7_11241001       YSQLISKKIHNDTINSISYSYN--YIATGSSDETIELIN
PF3D7_11388001       PSILYYCLNNCNDLTCAELSGYGSLIATAHSNNIIKLWN
PF3D7_11388002       NKGVSKLYGNTFNVSSLSFGETDKILLSGNLNGDIYLYS
PF3D7_11388003       KNYVKYVGGH-TPIWSIDTAFLGYFFATAEDDGNLRIYS
PF3D7_11388004       KTYPFITYKYNCPVNVCKYHYNNTLVACGYYDNYVHLYD
PF3D7_11388006       EIKKDDFSFYEDKILNIDFSYDNNLLVTASCNNIIDFYN
PF3D7_11460001       STCTSTLPGHTSSILCLAFSPNSSHLATGSGDNTVRLWD
PF3D7_11460002       QTPIATLNDHKSWVLVVLFSPDNKFLATAGMDSNVCIYE
PF3D7_11460005       NSVDQILTGHSDTITCILWSGRNSTLYSSSRDTTIKIWN
PF3D7_11460007       EYKNTRLLGHQKPVIHAQFSPNGKMIVSSSFDKSIRVWS
PF3D7_11460008       GKFLAVYRGHVGPVYKVAWSIDNNFFVSCSQDSTLKLWK
PF3D7_11460009       KTLLVDLPGHADAVYAVDWSNDGKFVASGGKDKVLKLWS
PF3D7_12094001       LELVVNLENHKRRIWSICWSPDGNYLASVGADKYIMIWV
PF3D7_12094002       DIYDIIETQHEKSLRHIEFSKDGSFFVVASFDSKCSIYK
PF3D7_12094003       WVYYKMLEGHEKEVKCASIHPSNKYIVTCGRDKSIWVHA
PF3D7_12094004       FHFDAYLTAHTEDIKFVSWCPLENTFISLSYDNSLKLWS
PF3D7_12094005       WNCIQTLNEHTSVVWCVTFNFDGSQFATCSDDKTIRIWK
PF3D7_12094006       RVNNVIQGYHKRSVSYIDWNSYEDLIAASSFDNSLKIFK
PF3D7_12094007       ELISNVDNAHMSDVNCVVWCPQYFLLATAGDDCVINIWK
PF3D7_12123001       PNYPLKLYNVNCSVMKIKYSKNPNLLVSALSNGHIYIYD
PF3D7_12123002       TTIKNYYENCYEPIYDLSFKNQENIFYSAHENGSVYQWN
PF3D7_12123003       KSYLNYYIAHFGAVNRIKINKFHDIFISAGEDCTVKLWN
PF3D7_12123004       QITTFKSKNAFSSINDIIWSPNSTSFFCCSDDGRIELWD
PF3D7_12201001       KKEIHTYKGHKMGVQKIRFFPKGNYLLSASLDNTLKLWS
PF3D7_12201002       KSCIRTYKGHFKGVKDVLFDNDGSSFLSCSYDNNVIYWD
PF3D7_12201003       GKIKGIYNQKKTPYCLCLNPDDTNTFLVGGANNKICHID
PF3D7_12201004       GNIELEYNEHLQAINTITLCENNKKLISTSDDKKIFIWE
PF3D7_12201005       VVVKYISDASMFSITSVSVHPSNNFFLCQSMNNVITVYE
PF3D7_12201006       LFSKKTFKGHHNIGYSINVSCSGKYVISGDSNGGLFIWN
PF3D7_12201007       MVNFKNIKAHKNVCIDCVWHPFTSMLATASWDGTIKLWE
PF3D7_12216001       MNIFSTYTNHKADLSSIDFNSNPNVLLTSSNDGYIKLWD
PF3D7_12216002       KDSFFTTNIHSHWITSIHFNHFDELLLSTSTDHLLKLHK
PF3D7_12216003       YELVKTYTDHEDSVYKGCWSKTAWVFSSLSYDGKCVVHG
PF3D7_12267003       GFGDKNSISHFKSVMDIYCNKYNSFFISVGSDNLINVWD
PF3D7_12267004       NKCTNSIIGHKNIISGIVGCNSDHNFFTSSYDKTIKLWD
PF3D7_12267005       DKCINTYLGHTNNILTMNSIDQ-NKLITSSSDYTLRVWN
PF3D7_12267006       PICIQQNAHNSFSITSLISIPYTNIFISGSYDGYVHFWQ
PF3D7_12288001       YIEKLNLNSENEKITSLDFQAHMNRLAISSL-HQIKIYH
PF3D7_12288002       ELLFVSNDHKLVYINTIRWSFNGLFLASCDSGGTLVCYE
PF3D7_12288003       KMTKCVKIPENGEIFDLSWSRDNEHVVCGISKGVVYIFN
PF3D7_12288004       IVHKLFVNGTTENIKGVCFHPSNNLIIAQSSDNITCLWK
PF3D7_12305001       GFLINTFQAHFGPIKDILIDQLVNVLYTYSDDNIVHVYN
PF3D7_12305003       LKDFTTFIGHKSQVLKCYVDDKKQILISLASDG-IKIWD
PF3D7_12307001       NELVVFDTYHGRSINDCELDYYSKKLATCSSDNTVKIFD
PF3D7_12307002       PVCVAELKDHSSAVWKVCWSHPGSLLASCSFDKNVIIYK
PF3D7_12307003       YEMIYINNEHVSSVNYIEWSPHGLHLGCASSDGTISILS
PF3D7_12307004       GYWNKYSMKAHLNGVACISWEKSFKLVSGGYDNQVIIWM
PF3D7_12307005       KIYQMNDKPHKSSIKDVAWKPNANIIASCSDEKIVILWI
PF3D7_12307006       VWKNGQIIKVKYNIHKISWSPNGTILAIACSDDNAYLYK
PF3D7_12376001       DDVIIDNYPLCIETIHQSYFKEKNIVAVGTLDCSIQLWD
PF3D7_12376002       NISKQKIKGHTDCITSLNSSKIPSLLVSGSKDSTVKLWD
PF3D7_12376003       LNNLHTFSFHQKKINNLSFHSKKNLLFSTSSDKTLKIYD
PF3D7_12376004       NNYLVNFKAFENSCTSLLSMNYKNLTLAGSEDGVIKAYD
PF3D7_12411001       HLACSCLNKSKGMIVSLKWFNDGKRLLTGTQLSELCIWN
PF3D7_12411002       EDMKRIPIGG-GSVSCLEWSKNDNLFAGNSLGQIVILSS
PF3D7_12411003       IKDLKCKNIDTNNISCLAWNPINDIVASGNRTHTISFWD
PF3D7_12411004       NKPIISLNSHKANVNKIKWNNNGIYLLSCSKDSLIKLWD
PF3D7_12411006       IVSAHGIDNKISSISLLDWNPLGHILTSFGDDKLLKFWS
PF3D7_12438001       FNVIRAFKYKQSITKNISWSCDGELLLASNGNDSITLYS
PF3D7_12438002       YIKSLPQIGNICELNGISINYNKKLMLVNSDDGHVKLYY
PF3D7_12438005       GNHVTTLYGHEGPPNNVSFNPKCSVLASSCLNIALWQPS
PF3D7_12512001       NPPVIKLKSHTSPILDLSFNPCSEILASCSEDMSIRIWE
PF3D7_12512002       KDPLCILNGHKKKVNILSWNPMYFILSSTSFDSSVNIWD
PF3D7_13112001       KILKSIKFGKESNVECCISSYNNDYLITGSSDGFIEIWN
PF3D7_13112002       YQKQNNLMIHDNPIVTLCISKDDEILLSGDSKGLIKIWR
PF3D7_13112003       GICLKIINAHNDSLISIQFNNDQTQILTSSYDKSVKIFG
PF3D7_13112004       LKCLKEFRKHEDSVVHSAIYTLDNSKIICATDQGKIFIY
PF3D7_13112005       SKLLNQMKIHDKDILGIIHHNNQNIMASWSLDGKLNIIQ
PF3D7_13154001       SSDASTLYAHTDSIYSIVCIDG--IIISSCINGEVKFWK
PF3D7_13261001       KFEICANFNNEGYITSIDLLNN--IIATTNTKNIIKIYD
PF3D7_13291001       PVYEITLKGN-IPITYLCMGQDYTLLSVGCKDGVIYIYK
PF3D7_13291002       TKLLSKLSGHKKAITCLVFSFSEDKIISSSIDRTIKIWE
PF3D7_13291003       SGQVYQKIKVESEIRALEMDDTCLNIFAGSKNGTIYVLE
PF3D7_13291006       NYKLIFLKHHKAPVMAVVVNNIDTLMVSGDSKGNIVFWR
PF3D7_13293001       CYPQMILKGHTNEGSGLCWNVNEKVLYTGKEDDSIKDIY
PF3D7_13293003       TKAEICFNDYNEPMNTFSFDNFSEYIFSCGSDGLISVWD
PF3D7_13293004       KESLLKLKYHTQGINRIKFGMISGIFASCSDDGTACIWD
PF3D7_13293005       KQLLFVHGGHIGSIYDLAWANSTFTIATVGVDNSIHVWH
PF3D7_13439001       SDLYVSQLGDDRPLTMGKFSPDNSVFAISSFNSYINIFN
PF3D7_13439002       NLIKTLKNGHEEKINCIEWNYPDLLLASCSSDKSFCIWK
PF3D7_13439003       NYLLCKVNAHDDRINKICFHPLNKYVLTCSDDETIKMFD
PF3D7_13439004       QQELFYQEGHNTTVYSIAFNPYGNLYISGDSKGGLMLWD
PF3D7_13439005       KNVEQIKMAHNNSIMNINFNPFANMFCTCSTDNTIKIFD
PF3D7_13439006       FQISCNILAHNKIVTDALFEPTGRYIVSSSFDTFIKIWD
PF3D7_13439007       ILCTKILCNNNNKVRNVDIAPDGSFISSTSFDRTWKLYK
PF3D7_13470003       SEEYYKIRKHTKLINKIDCKNYNNIIVSASRDGSVKIFD
PF3D7_13470005       LNKLNDLNVSTQPIISFDWCKDLGLSVMASLDQTIKIYI
PF3D7_13487001       KKKPIILSLHKFRTVDISISNDGKYLLSSGDDKYLILTQ
PF3D7_13487002       EKIIPENYLFGNGLNVIKILDD-NTIMTGSGDGYISLID
PF3D7_13487003       NNHYVLLLIHNHYVNDLCFPFNNYIMYTCSY-NSVMAWQ
PF3D7_13487004       KIITVILNSHYDFCNVLIFYNK-YDLITAGNNGDIKFWK
PF3D7_13487005       YLNVNTINYHSSIINQIILYAD-KYLCSCSEDGLITIYN
PF3D7_13487006       DISKNFYYSPFHNVLSLDIDKKGNYFITGSDDYKIRLYE
PF3D7_13487007       CTCLYIGVAHNNVIHKCLFTFDNMYIVSASKDESIIYWR
PF3D7_13522001       YDRIKTFKGHKSSINDLIFSNNFQSLYTCSRDFTIKIWN
PF3D7_13522002       GICEHTIDYHMDNITSLILYNNTDYLISSSYDGFIYFYD
PF3D7_13577001       NNQYFIRRDVHDYVKTILVSG-QGYIYTCGYDNKIHLLN
PF3D7_13634001       YELRGFLVGHKKGIRCLSTIYSFEYIISADYNGTIFVWK
PF3D7_13634002       FKLYKKIEIHEKIVYSLCYSKYHLHIYSGGYDKNIYLFS
PF3D7_13634003       GFIELVLEGHKNSVCSIVEKSK-DILISGDWNGQVIIWK
PF3D7_13634004       RYSILKIIDNHKHAVYVTCIND--FILTLSQDNILKMWD
PF3D7_13634005       NKINEIQDIHKDSVRDIILFNNNNNVITFSNDENIHIYD
PF3D7_13634006       FVLLKQYKGHNGFIFYVCVNEKDKIMISCGDDKTIKFWC
PF3D7_14058001       KIKYCVAIKHEGEIKDISWNNNGNYLSVTCMRNIGQYND
PF3D7_14058002       CNPYKKFHLQECPLKKVQFHKSYNLFYSLGDNGKINLFY
PF3D7_14065002       YELLYVLKSHVNYISDIIWSSNDFSIFSIGQDGYFFEYS
PF3D7_14065004       SGIYLEIPCHILNCVNLKFDINMELLFSCSKDGSIYIFS
PF3D7_14090001       MKFIKIIDDHQSAIRSLDKFKEGNFFLTTGDDKTIIIYD
PF3D7_14090002       KNENLLYPIHTCNSSVISLYYDDKFLIIGDRDEKIRIIK
PF3D7_14090003       HKIYNFYLNHKLFITCVELINE-HIFCSTSADCYVHLWN
PF3D7_14103001       VFNNKMYIKSDTSTWAISFNFKKNLLAIGSNTHNIHIYN
PF3D7_14103002       RFYEMLLKHHTHNIPCIKFSPDDNFLLSCSVDKSISLWY
PF3D7_14263002       INNPYQTLYSKTFIKCMRFNHKSDLLLAGSYDGTVNLWD
PF3D7_14263003       CESSSINVSHKNTVHDIIWLQTNNHCLSISSDGLSLIWD
PF3D7_14284001       LKNTMTLNGHTSFVNRLKWNDDNHLLASCGSDRKVLIWN
PF3D7_14284002       KPKCIVNTNHVSSIFGVSFIDN-DFVITGAMDKQVHVYN
PF3D7_14284003       DSYKVIHNCHLKTVRHIATIPKKNIFWSSSDDGTVRQYD
PF3D7_14284004       NEQKFCNVNVPIQARCIAVNPINNYIGVCSNDMLSRVYD
PF3D7_14284005       EESDFRINYHLFYSTDLCWSNNGKYLGVTYNTEHVYLYD
PF3D7_14284006       KRFLGHSNTAWEMKELAFWNDD--VILAASDNGEVYFWS
PF3D7_14284007       GKLLNVIRSQARHVNCVQVHPQGTCLATSGLENYIKIWK
PF3D7_14333001       NFRIKNKIYHESEINKISCYPEADIVACFCSDGNINIFN
PF3D7_14333002       LTFDKTLKGHLYQGWGLEWDDKNNYISSCGDDSYLCIWD
PF3D7_14333003       MHPIVKYFNHNIPLQDCCWNDN--NVLSVSENGHINIYD
PF3D7_14333004       KTVVNSICATNCTLNSIDVNPHKNIFATAGTNKEIDLWD
PF3D7_14333005       NKSLHRIISQKETIIKLKWDKFQPGILSSSSDKFIYFFD
PF3D7_14333006       PELIFIHGGHSSNILDYSLNNSSMMISSISEDNTLHIWQ
PF3D7_14434001       NNNVDIYYDNKYGINKVCFSPQGKYVAGCTSNGFIYLYD
PF3D7_14434002       NKLLSKICTRIDNIQDIAISDNDKYIYACGENRLIEIFD
PF3D7_14434003       KSTFLIKESH-EYITSCIAIPNNFLVYSGGGDGVLKIWD
PF3D7_14434006       NNIIKSFYDEEKSITHCMFSNNNKYIISTNKSKFGKVFD
PF3D7_14480001       PFLPPYYFFTYHVTYICLNDVNKNIVAVGYTNGSIRLFD
PF3D7_14480002       NKILSTFSGHTSGICKLKFNENGNYLCSCSKDTNIILWD
PF3D7_14480003       DKGVFKLEGHTNVVTDIEFLQRNNILISVSKDCLIKVWE
PF3D7_14480004       QTCVQTIVDCEEEITSLIINQTNTRLIVACN-SFLKIYK
PF3D7_14480005       KEISEINKGHNSSVDFLNLSSNNELLVSICK-KYVKIWN
PF3D7_14480006       MFKEIDCYHLSDKVSCAMYSPDGKYICIGYLNNLIEILY
PF3D7_14480007       LKLHLTLYGHSLPITCMDISKDNKILASSGADKFIFLWN
PF3D7_14480008       GNVNKRIHTECDVVNKIQFFNKNNNLISISRDGYIKMWD
PF3D7_14480009       FQCICTVDGNFGILKCLVINHNDDFFLTSGTHKSIRIWK
PF3D7_14672002       SFKPMNECNELCNCYSLCFHPEKNWLLCGTN-KSIKVFD
PF3D7_14672003       YILKIENKKNSNGITCVKWYQE-FFILSGSRNCSYIYLY
PF3D7_03218003       FVMFKTFEDFKEEIFLFLFSNTSANFITVQTNGSIYMWN
PF3D7_12288005       CAV------------DLSWSEKYDQLVIGASNGSVYIIQ
PF3D7_10378003       EHPIFISPKSNEIYSCCEFSQTKSVIFIGKINGHIEIWN
PF3D7_10378004       NHCIYSLTISSYSLTCVSIFQNINKIIIGDSSGCVFVYE
PF3D7_13577002       Y------------ATSVLISSCGHIGIVGYNDGEIHSFN
PF3D7_13577003       KCITRKF-HFAFLVTNIIFSKDNRLIFFALQNNTLLIYD
PF3D7_10042001       G------------LTCCNLIECVEILISLHVDNMIYFWS
PF3D7_10042003       AKKLKIFQGHKKYIDCIKFNTNGTALASYSLDLSFKLWN
PF3D7_10041002       LRPFYFISSQDRFVTCLQFCKDKKYLFCACNDGSLYIYL
//
