# Supplementary material for: Genome-Wide Collation of the Plasmodium falciparum WDR Protein Superfamily Reveals Malarial Parasite-Specific Features
Source: PLoS One. 2015 Jun 4;10(6):e0128507. doi: 10.1371/journal.pone.0128507 (PMC4456382; doi:10.1371/journal.pone.0128507)
Supplement: S1 File — (ZIP) [file pone.0128507.s005.zip › S1_File/S1B_File.hmm]

HMMER3/b [3.0 | March 2010]
NAME  WDRseed
LENG  39
ALPH  amino
RF    no
CS    no
MAP   yes
DATE  Wed Jan 28 12:50:27 2015
NSEQ  320
EFFN  320.000000
CKSUM 2205857168
STATS LOCAL MSV       -7.8642  0.73028
STATS LOCAL VITERBI   -8.1213  0.73028
STATS LOCAL FORWARD   -3.7321  0.73028
HMM          A        C        D        E        F        G        H        I        K        L        M        N        P        Q        R        S        T        V        W        Y   
            m->m     m->i     m->d     i->m     i->i     d->m     d->d
  COMPO   3.47194  3.37835  2.70278  3.36742  2.99363  2.96209  3.30127  2.23147  2.54751  2.53444  4.33244  2.45702  4.00374  3.89987  3.96839  2.33201  2.96770  2.95757  3.75248  3.00397
          2.68618  4.42225  2.77519  2.73123  3.46354  2.40513  3.72494  3.29354  2.67741  2.69355  4.24690  2.90347  2.73739  3.18146  2.89801  2.37887  2.77519  2.98518  4.58477  3.61503
          0.00013  9.35365 10.07599  0.61958  0.77255  0.00000        *
      1   4.08963  3.39079  3.40440  2.90423  2.88078  2.39571  4.35163  2.77302  1.90164  2.60292  3.79143  2.04627  3.46368  3.89946  3.53715  2.80344  3.38775  4.01641  4.29229  2.86297      1 - -
          2.68618  4.42225  2.77519  2.73123  3.46354  2.40513  3.72494  3.29354  2.67741  2.69355  4.24690  2.90347  2.73739  3.18146  2.89801  2.37887  2.77519  2.98518  4.58477  3.61503
          0.01213  9.35365  4.42568  0.61958  0.77255  0.48576  0.95510
      2   5.12562  4.51440  3.22190  2.37526  3.03036  3.93959  3.74192  2.58739  1.60081  3.01882  4.63154  2.16509  4.17705  3.16220  3.47454  2.91645  3.30884  2.76797  4.62606  2.87232      2 - -
          2.68618  4.42225  2.77519  2.73123  3.46354  2.40513  3.72494  3.29354  2.67741  2.69355  4.24690  2.90347  2.73739  3.18146  2.89801  2.37887  2.77519  2.98518  4.58477  3.61503
          0.00013  9.34165 10.06400  0.61958  0.77255  1.77074  0.18658
      3   3.82559  2.44518  3.81108  3.37647  3.55535  4.32199  3.48622  2.25202  2.37817  2.10447  4.30366  2.80277  2.69570  3.51546  3.55496  2.56525  3.06655  3.23654  4.57803  2.66091      3 - -
          2.68618  4.42225  2.77519  2.73123  3.46354  2.40513  3.72494  3.29354  2.67741  2.69355  4.24690  2.90347  2.73739  3.18146  2.89801  2.37887  2.77519  2.98518  4.58477  3.61503
          0.00443  9.34165  5.44241  0.61958  0.77255  1.77074  0.18658
      4   4.02812  3.73043  3.60817  2.79965  2.91070  5.37114  5.26019  1.72607  2.19318  1.75227  5.59936  3.06461  3.21615  3.60291  4.67858  3.73954  3.31350  2.48266  9.13039  2.62733      4 - -
          2.68618  4.42225  2.77519  2.73123  3.46354  2.40513  3.72494  3.29354  2.67741  2.69355  4.24690  2.90347  2.73739  3.18146  2.89801  2.37887  2.77519  2.98518  4.58477  3.61503
          0.00013  9.33736 10.05970  0.61958  0.77255  1.99941  0.14551
      5   3.79402  3.62918  3.54630  3.58649  2.70853  3.34992  3.14383  2.49299  1.83785  2.43245  3.73031  2.49809  4.61300  3.20931  3.16410  3.03861  3.54850  2.97139  4.73531  2.47123      5 - -
          2.68618  4.42225  2.77519  2.73123  3.46354  2.40513  3.72494  3.29354  2.67741  2.69355  4.24690  2.90347  2.73739  3.18146  2.89801  2.37887  2.77519  2.98518  4.58477  3.61503
          0.00013  9.33736 10.05970  0.61958  0.77255  1.99941  0.14551
      6   4.00948  3.61849  3.45024  2.83229  3.56762  4.22369  3.45389  1.92395  2.35565  3.49092  4.12273  2.44127  4.61274  3.22582  3.86834  2.32275  2.12413  2.75441  5.43959  2.82556      6 - -
          2.68618  4.42225  2.77519  2.73123  3.46354  2.40513  3.72494  3.29354  2.67741  2.69355  4.24690  2.90347  2.73739  3.18146  2.89801  2.37887  2.77519  2.98518  4.58477  3.61503
          0.00013  9.33736 10.05970  0.61958  0.77255  1.99941  0.14551
      7   4.33517  4.53248  3.67099  3.16698  2.13779  5.36661  3.33259  1.97734  2.65321  1.47528  4.45727  2.90168  5.13767  3.92387  4.76862  2.76271  3.27103  3.94319  4.58133  2.50918      7 - -
          2.68618  4.42225  2.77519  2.73123  3.46354  2.40513  3.72494  3.29354  2.67741  2.69355  4.24690  2.90347  2.73739  3.18146  2.89801  2.37887  2.77519  2.98518  4.58477  3.61503
          0.00412  9.33736  5.51571  0.61958  0.77255  1.99941  0.14551
      8   4.48955  3.68873  3.11444  2.79889  3.42415  3.16523  3.46156  2.29174  1.93083  3.02587  4.43318  2.01749  3.98067  3.27518  3.21616  3.13810  3.06285  3.20422  9.28143  2.46003      8 - -
          2.68618  4.42225  2.77519  2.73123  3.46354  2.40513  3.72494  3.29354  2.67741  2.69355  4.24690  2.90347  2.73739  3.18146  2.89801  2.37887  2.77519  2.98518  4.58477  3.61503
          0.00711  9.33337  4.96189  0.61958  0.77255  1.29885  0.31862
      9   2.46734  3.94859  2.77098  3.52886  3.94967  1.38713  3.09880  2.69982  2.42401  3.34085  4.48240  2.44046  4.10408  3.76733  4.48419  2.65270  3.37665  4.38215  9.28026  3.43960      9 - -
          2.68618  4.42225  2.77519  2.73123  3.46354  2.40513  3.72494  3.29354  2.67741  2.69355  4.24690  2.90347  2.73739  3.18146  2.89801  2.37887  2.77519  2.98518  4.58477  3.61503
          0.00013  9.33040 10.05275  0.61958  0.77255  1.05139  0.42994
     10   3.86961  3.91984  3.95529  3.29263  3.61421  3.76641  0.57113  4.64653  3.42022  4.20318  5.17999  2.78206  4.65494  3.79422  3.94510  3.04698  3.67100  3.89463  9.28586  3.99155     10 - -
          2.68618  4.42225  2.77519  2.73123  3.46354  2.40513  3.72494  3.29354  2.67741  2.69355  4.24690  2.90347  2.73739  3.18146  2.89801  2.37887  2.77519  2.98518  4.58477  3.61503
          0.02671  9.33736  3.63931  0.61958  0.77255  1.99941  0.14551
     11   3.93143  4.04812  2.55959  2.20593  3.74093  4.47236  3.73343  3.29993  1.80654  3.24738  4.17721  2.30452  4.29914  3.30402  4.12233  2.40085  1.93785  3.59206  4.95597  3.66939     11 - -
          2.68618  4.42225  2.77519  2.73123  3.46354  2.40513  3.72494  3.29354  2.67741  2.69355  4.24690  2.90347  2.73739  3.18146  2.89801  2.37887  2.77519  2.98518  4.58477  3.61503
          0.00013  9.31078 10.03312  0.61958  0.77255  0.48622  0.95438
     12   3.52089  3.57137  2.02384  2.88640  2.96931  2.30676  3.54726  3.86180  2.20986  3.82897  5.01708  2.08883  4.84331  3.26644  3.57100  1.93500  3.31450  4.65667  9.29490  3.60415     12 - -
          2.68618  4.42225  2.77519  2.73123  3.46354  2.40513  3.72494  3.29354  2.67741  2.69355  4.24690  2.90347  2.73739  3.18146  2.89801  2.37887  2.77519  2.98518  4.58477  3.61503
          0.00013  9.33736 10.05970  0.61958  0.77255  1.99941  0.14551
     13   3.26357  4.75188  3.32432  2.53880  3.65373  2.77037  3.91643  2.82236  3.15702  4.22749  4.08887  2.58586  2.12067  4.34258  3.50337  1.73432  2.61666  3.73292  3.65186  2.83818     13 - -
          2.68618  4.42225  2.77519  2.73123  3.46354  2.40513  3.72494  3.29354  2.67741  2.69355  4.24690  2.90347  2.73739  3.18146  2.89801  2.37887  2.77519  2.98518  4.58477  3.61503
          0.00013  9.33736 10.05970  0.61958  0.77255  0.34122  1.24098
     14   3.84953  3.49820  8.55265  7.93617  4.71305  3.78368  8.07858  0.75909  4.93821  2.87185  5.30457  4.71290  4.33435  7.84565  4.59050  4.45952  3.62554  1.20991  8.56780  4.62405     14 - -
          2.68618  4.42225  2.77519  2.73123  3.46354  2.40513  3.72494  3.29354  2.67741  2.69355  4.24690  2.90347  2.73739  3.18146  2.89801  2.37887  2.77519  2.98518  4.58477  3.61503
          0.00013  9.34940 10.07175  0.61958  0.77255  1.14260  0.38418
     15   6.39246  3.97856  4.13957  3.83029  3.04664  4.89782  3.77528  2.97714  2.67660  2.74211  3.74899  1.64423  5.62018  4.09385  2.98983  2.38698  1.69573  3.21278  3.57512  3.01650     15 - -
          2.68618  4.42225  2.77519  2.73123  3.46354  2.40513  3.72494  3.29354  2.67741  2.69355  4.24690  2.90347  2.73739  3.18146  2.89801  2.37887  2.77519  2.98518  4.58477  3.61503
          0.00013  9.34940 10.07175  0.61958  0.77255  0.22252  1.61194
     16   3.42084  1.84158  1.90664  5.10206  3.91899  3.07246  3.47227  4.39718  2.62883  3.72815  4.59303  2.60353  7.55750  3.95634  3.98066  1.48704  3.45601  4.03194  4.63436  3.19786     16 - -
          2.68618  4.42225  2.77519  2.73123  3.46354  2.40513  3.72494  3.29354  2.67741  2.69355  4.24690  2.90347  2.73739  3.18146  2.89801  2.37887  2.77519  2.98518  4.58477  3.61503
          0.00013  9.35365 10.07599  0.61958  0.77255  0.48576  0.95510
     17   2.87487  2.52227  8.55727  7.94079  3.49412  4.76565  8.08309  1.02722  7.72204  1.47997  3.48590  7.91632  8.11226  5.02215  7.72456  4.14969  4.38877  1.79757  8.57225  5.28574     17 - -
          2.68618  4.42225  2.77519  2.73123  3.46354  2.40513  3.72494  3.29354  2.67741  2.69355  4.24690  2.90347  2.73739  3.18146  2.89801  2.37887  2.77519  2.98518  4.58477  3.61503
          0.00013  9.35365 10.07599  0.61958  0.77255  0.48576  0.95510
     18   2.70335  2.30048  2.26950  2.71836  3.66880  5.40422  4.53127  2.57329  2.14883  2.49531  4.87802  2.93511  5.29879  3.43542  3.78628  1.90667  3.47133  3.39752  9.29910  4.30580     18 - -
          2.68618  4.42225  2.77519  2.73123  3.46354  2.40513  3.72494  3.29354  2.67741  2.69355  4.24690  2.90347  2.73739  3.18146  2.89801  2.37887  2.77519  2.98518  4.58477  3.61503
          0.00013  9.35365 10.07599  0.61958  0.77255  0.48576  0.95510
     19   5.33501  4.04195  8.55668  5.50644  1.11823  4.51916  5.14702  2.14596  4.88189  2.59401  3.79994  4.00390  5.44070  7.84975  7.72415  3.22973  3.71171  2.76191  1.56668  3.01927     19 - -
          2.68618  4.42225  2.77519  2.73123  3.46354  2.40513  3.72494  3.29354  2.67741  2.69355  4.24690  2.90347  2.73739  3.18146  2.89801  2.37887  2.77519  2.98518  4.58477  3.61503
          0.00013  9.35365 10.07599  0.61958  0.77255  0.48576  0.95510
     20   4.36754  3.38205  2.70662  4.55326  3.01283  3.95483  2.21877  2.90792  4.15650  3.03981  5.11452  1.61887  4.15901  4.58216  6.85301  1.34866  3.24814  4.66756  4.98651  3.34699     20 - -
          2.68618  4.42225  2.77519  2.73123  3.46354  2.40513  3.72494  3.29354  2.67741  2.69355  4.24690  2.90347  2.73739  3.18146  2.89801  2.37887  2.77519  2.98518  4.58477  3.61503
          0.00013  9.35365 10.07599  0.61958  0.77255  0.48576  0.95510
     21   4.37291  4.74302  2.60808  2.80219  3.53637  3.92219  3.29832  4.13261  1.75125  4.43446  5.56337  1.87738  1.52591  3.37363  4.15632  3.00456  3.43356  4.23755  9.31099  3.31168     21 - -
          2.68618  4.42225  2.77519  2.73123  3.46354  2.40513  3.72494  3.29354  2.67741  2.69355  4.24690  2.90347  2.73739  3.18146  2.89801  2.37887  2.77519  2.98518  4.58477  3.61503
          0.00365  9.35365  5.63882  0.61958  0.77255  0.48576  0.95510
     22   6.36392  4.00876  1.47100  3.47931  3.08169  4.79314  3.57757  3.57623  2.24123  3.35060  5.54618  1.51822  4.74994  3.49877  4.31193  2.42858  3.17000  3.82259  9.30144  3.20188     22 - -
          2.68618  4.42225  2.77519  2.73123  3.46354  2.40513  3.72494  3.29354  2.67741  2.69355  4.24690  2.90347  2.73739  3.18146  2.89801  2.37887  2.77519  2.98518  4.58477  3.61503
          0.13420  9.35013  2.07547  0.61958  0.77255  0.24500  1.52649
     23   3.42629  3.87734  2.51449  2.69353  3.80190  1.45869  5.09682  4.29561  2.34065  3.40094  4.41226  1.86424  3.67632  3.77562  4.59058  2.71111  3.02763  4.22082  9.17792  3.24908     23 - -
          2.68618  4.42225  2.77519  2.73123  3.46354  2.40513  3.72494  3.29354  2.67741  2.69355  4.24690  2.90347  2.73739  3.18146  2.89801  2.37887  2.77519  2.98518  4.58477  3.61503
          0.00015  9.22010  9.94244  0.61958  0.77255  0.57534  0.82671
     24   4.21013  8.82435  2.42193  2.84586  3.38407  3.66941  3.08830  4.26684  1.92202  3.40585  3.90891  1.32796  3.58466  3.59640  3.74788  2.49852  2.81359  7.21567  4.74481  3.72001     24 - -
          2.68618  4.42225  2.77519  2.73123  3.46354  2.40513  3.72494  3.29354  2.67741  2.69355  4.24690  2.90347  2.73739  3.18146  2.89801  2.37887  2.77519  2.98518  4.58477  3.61503
          0.00014  9.29715 10.01949  0.61958  0.77255  0.02994  3.52351
     25   4.58252  5.48147  5.07202  4.05138  2.43036  5.12213  3.94023  1.82285  3.00845  1.66357  3.64088  3.45291  7.99822  3.98320  3.64184  3.47925  3.18132  2.92574  3.96382  1.60890     25 - -
          2.68618  4.42225  2.77519  2.73123  3.46354  2.40513  3.72494  3.29354  2.67741  2.69355  4.24690  2.90347  2.73739  3.18146  2.89801  2.37887  2.77519  2.98518  4.58477  3.61503
          0.00343  9.35365  5.70158  0.61958  0.77255  0.48576  0.95510
     26   5.27478  4.07329  8.55381  7.93732  1.67249  4.77760  8.07960  1.28717  5.00589  1.06501  3.41796  7.91284  8.10879  7.84673  7.72107  4.99924  5.01998  2.37296  5.37597  4.84456     26 - -
          2.68618  4.42225  2.77519  2.73123  3.46354  2.40513  3.72494  3.29354  2.67741  2.69355  4.24690  2.90347  2.73739  3.18146  2.89801  2.37887  2.77519  2.98518  4.58477  3.61503
          0.00013  9.35034 10.07269  0.61958  0.77255  0.25267  1.49933
     27   1.55901  2.73224  8.55707  7.94058  2.62353  3.87303  8.08286  1.57891  7.72182  1.69196  4.66920  7.91610  8.11205  7.84999  7.72433  3.17184  4.30115  2.23946  5.39818  2.77760     27 - -
          2.68618  4.42225  2.77519  2.73123  3.46354  2.40513  3.72494  3.29354  2.67741  2.69355  4.24690  2.90347  2.73739  3.18146  2.89801  2.37887  2.77519  2.98518  4.58477  3.61503
          0.00013  9.35365 10.07599  0.61958  0.77255  0.48576  0.95510
     28   2.71720  3.08721  8.55851  7.94212  4.24090  4.40554  8.08459  2.74515  7.72343  4.27167  4.57292  7.91764  8.11351  7.85164  7.72599  0.83545  1.38416  2.51729  8.57374  5.23791     28 - -
          2.68618  4.42225  2.77519  2.73123  3.46354  2.40513  3.72494  3.29354  2.67741  2.69355  4.24690  2.90347  2.73739  3.18146  2.89801  2.37887  2.77519  2.98518  4.58477  3.61503
          0.00013  9.35365 10.07599  0.61958  0.77255  0.48576  0.95510
     29   1.70109  1.83501  8.53991  7.92459  4.64039  1.27928  8.07954  3.80368  5.39308  3.54947  7.07070  3.56340  8.10974  4.91571  5.45487  1.89918  2.97946  2.87363  5.16783  4.62847     29 - -
          2.68618  4.42225  2.77519  2.73123  3.46354  2.40513  3.72494  3.29354  2.67741  2.69355  4.24690  2.90347  2.73739  3.18146  2.89801  2.37887  2.77519  2.98518  4.58477  3.61503
          0.00013  9.35365 10.07599  0.61958  0.77255  0.48576  0.95510
     30   2.97940  2.95119  2.89968  4.69907  4.93497  1.69129  4.23495  4.73252  4.45632  3.60192  7.87407  3.86830  7.54860  5.04170  6.57823  0.72413  3.20968  7.20558  9.27399  3.75007     30 - -
          2.68618  4.42225  2.77519  2.73123  3.46354  2.40513  3.72494  3.29354  2.67741  2.69355  4.24690  2.90347  2.73739  3.18146  2.89801  2.37887  2.77519  2.98518  4.58477  3.61503
          0.00013  9.35365 10.07599  0.61958  0.77255  0.48576  0.95510
     31   3.33524  4.14678  2.19140  2.46344  3.39309  4.08812  3.78843  4.02710  2.62898  2.36760  3.79190  2.52223  5.66258  3.64668  3.20589  2.02422  2.77577  3.40174  3.91596  2.59770     31 - -
          2.68618  4.42225  2.77519  2.73123  3.46354  2.40513  3.72494  3.29354  2.67741  2.69355  4.24690  2.90347  2.73739  3.18146  2.89801  2.37887  2.77519  2.98518  4.58477  3.61503
          0.02664  9.35365  3.64190  0.61958  0.77255  0.48576  0.95510
     32   4.89412  5.45551  0.40557  3.92727  8.20048  4.18962  4.66674  7.68739  3.30926  5.15879  7.89440  1.77454  7.50708  4.94165  4.88793  3.94978  4.08824  5.18249  9.28597  4.89780     32 - -
          2.68618  4.42225  2.77519  2.73123  3.46354  2.40513  3.72494  3.29354  2.67741  2.69355  4.24690  2.90347  2.73739  3.18146  2.89801  2.37887  2.77519  2.98518  4.58477  3.61503
          0.00013  9.32714 10.04948  0.61958  0.77255  0.05882  2.86260
     33   5.14234  3.43621  4.13487  3.54933  5.09546  1.01868  3.32802  4.88961  2.01708  4.59417  3.96653  1.72266  7.53499  3.32730  3.80403  2.58795  4.78768  5.13935  4.91526  4.55214     33 - -
          2.68618  4.42225  2.77519  2.73123  3.46354  2.40513  3.72494  3.29354  2.67741  2.69355  4.24690  2.90347  2.73739  3.18146  2.89801  2.37887  2.77519  2.98518  4.58477  3.61503
          0.00605  9.35365  5.12508  0.61958  0.77255  0.48576  0.95510
     34   4.39073  4.30275  4.49259  3.35526  3.00493  3.65453  3.88822  2.72457  2.51406  2.62903  4.34840  2.36653  7.57503  3.74065  4.60032  1.91649  1.53676  3.20414  9.19580  2.66644     34 - -
          2.68618  4.42225  2.77519  2.73123  3.46354  2.40513  3.72494  3.29354  2.67741  2.69355  4.24690  2.90347  2.73739  3.18146  2.89801  2.37887  2.77519  2.98518  4.58477  3.61503
          0.00013  9.34773 10.07007  0.61958  0.77255  0.18356  1.78561
     35   3.80417  4.00778  8.55701  7.94052  3.89004  4.36132  8.08280  0.72688  4.43431  1.89826  4.55501  4.45868  8.11200  7.84994  7.72428  3.96359  4.58474  1.58913  4.71860  4.20486     35 - -
          2.68618  4.42225  2.77519  2.73123  3.46354  2.40513  3.72494  3.29354  2.67741  2.69355  4.24690  2.90347  2.73739  3.18146  2.89801  2.37887  2.77519  2.98518  4.58477  3.61503
          0.00013  9.35365 10.07599  0.61958  0.77255  0.48576  0.95510
     36   6.41929  2.98687  4.59352  3.63586  3.44970  7.27172  2.82706  2.34235  1.32486  3.78882  3.99722  2.85080  7.66011  3.85298  2.18242  3.19706  4.12421  3.09191  4.47966  2.19990     36 - -
          2.68618  4.42225  2.77519  2.73123  3.46354  2.40513  3.72494  3.29354  2.67741  2.69355  4.24690  2.90347  2.73739  3.18146  2.89801  2.37887  2.77519  2.98518  4.58477  3.61503
          0.00013  9.35365 10.07599  0.61958  0.77255  0.48576  0.95510
     37   4.39210  4.48727  5.26410  5.49266  2.62924  7.74760  4.61902  0.93632  4.93616  1.38090  3.79155  4.85389  8.11121  3.67503  5.41124  4.73111  4.26486  2.14615  5.22584  3.56147     37 - -
          2.68618  4.42225  2.77519  2.73123  3.46354  2.40513  3.72494  3.29354  2.67741  2.69355  4.24690  2.90347  2.73739  3.18146  2.89801  2.37887  2.77519  2.98518  4.58477  3.61503
          0.00013  9.35365 10.07599  0.61958  0.77255  0.48576  0.95510
     38   6.57742  7.95018  8.55520  7.93883  2.08177  5.55776  3.59490  2.95564  4.63225  3.22974  5.31705  4.50154  4.90519  7.84897  4.87206  4.40010  3.77942  4.18995  0.76167  1.65167     38 - -
          2.68618  4.42225  2.77519  2.73123  3.46354  2.40513  3.72494  3.29354  2.67741  2.69355  4.24690  2.90347  2.73739  3.18146  2.89801  2.37887  2.77519  2.98518  4.58477  3.61503
          0.00013  9.35365 10.07599  0.61958  0.77255  0.48576  0.95510
     39   5.14111  4.69950  1.02758  2.87634  4.64550  4.40454  3.80863  3.98596  2.30465  4.05107  4.95435  1.73560  4.62777  3.63069  4.12550  2.32098  4.78018  5.22691  9.31106  3.14074     39 - -
          2.68618  4.42225  2.77519  2.73123  3.46354  2.40513  3.72494  3.29354  2.67741  2.69355  4.24690  2.90347  2.73739  3.18146  2.89801  2.37887  2.77519  2.98518  4.58477  3.61503
          0.00009  9.35360        *  0.61958  0.77255  0.00000        *
//
