# Supplementary material for: Genome-Wide Collation of the Plasmodium falciparum WDR Protein Superfamily Reveals Malarial Parasite-Specific Features
Source: PLoS One. 2015 Jun 4;10(6):e0128507. doi: 10.1371/journal.pone.0128507 (PMC4456382; doi:10.1371/journal.pone.0128507)
Supplement: S1 Table — List of 80 putative PfWDR genes confirmed by SMART and/or Pfam databases (Table A). List of 12 PfWDR genes in which WD40 domain is confirmed by Superfamily database only (Table B). Information regarding product description, gene location, nucleotide sequence length, number of introns, isoelectric point, molecular weight and amino acid sequence length as extracted from PlasmoDB. (XLSX) [file pone.0128507.s006.xlsx]

## Sheet: Table S1 and S2
Table S1A. List of 80 putative PfWDR genes confirmed by SMART and/or Pfam databases. Information regarding product description, gene location, nucleotide sequence length, number of introns, isoelectric point, molecular weight and amino acid sequence length as extracted from PlasmoDB. Presence of WD40 domain was confirmed by SMART or Pfam.
Sr. No.	Gene ID	Product description	Physical position on P. falciparum genome			Nucleotide sequence length (bp)	Number of introns	Protein length (aa)	Molecular weight (Da)	Isoelectric point (pI)	Number of WD40 repeats (Pfam)	Number of WD40 repeats (SMART)	Additional domains
			Chromosome number	Start position (bp)	End position (bp)
1	PF3D7_0110700	chromatin assembly factor 1 protein WD40 domain, putative	1	413760	415100	1341	0	446	50733	4.73	3	6	1 CAF1C_H4-bd
2	PF3D7_0214100	protein transport protein sec31 (SEC31)	2	568529	573315	4787	3	1471	166711	6.93	1	4	1 Sec16_C
3	PF3D7_0302000	golgi organization and biogenesis factor, putative	3	107961	109880	1920	1	600	69573	8.48	6	7
4	PF3D7_0308600	pre-mRNA-processing factor 19, putative (PRPF19)	3	372632	374230	1599	0	532	60755	6.63	4	6	1 Prp19 + 1 Ubox
5	PF3D7_0321800	conserved Plasmodium protein, unknown function	3	912916	921036	8121	0	2706	322248	8.94	1	3
6	PF3D7_0409200	40S ribosomal processing protein, putative	4	438887	440335	1449	0	482	56661	9.67	4	6	1 Sof1
7	PF3D7_0501800	chromosome assembly factor 1 (CAF1)	5	91361	94591	3231	0	1076	125357	4.64	3	4
8	PF3D7_0510200	peptidyl-prolyl cis-trans isomerase (CYP87)	5	437495	439738	2244	0	747	87041	7.34	1	3	1 Pro_isomerase
9	PF3D7_0510800	conserved Plasmodium protein, unknown function	5	461017	464399	3383	11	642	74166	6.68	5	7
10	PF3D7_0518600	WD-repeat protein, putative	5	769310	773140	3831	0	1276	150705	9.55	4	7	1 LisH
11	PF3D7_0525500	conserved Plasmodium protein, unknown function	5	1059918	1065509	5592	0	1863	220940	9.26	5	7
12	PF3D7_0526300	nucleolar Jumonji domain interacting protein, putative	5	1085623	1086594	972	0	323	36955	8.87	1	5
13	PF3D7_0606700	coatomer alpha subunit, putative	6	282049	287017	4969	3	1512	176948	8.45	5	7	1 Coatomer_WDAD + 1 COPI_C
14	PF3D7_0608000	conserved protein, unknown function	6	335107	337368	1038	11	345	40190	6.26	2	3
15	PF3D7_0620500	cleavage stimulation factor subunit 1-like protein, putative	6	855160	857112	1953	0	650	76493	4.37	4	4
16	PF3D7_0630500	microtubule-associated protein ytm1 homologue, putative	6	1276329	1277825	1497	0	498	58623	4.78	1	4	1 NLE
17	PF3D7_0704400	phosphoinositide-binding protein, putative	7	204718	207750	3033	0	1010	118839	6.73	1	4	1 PX
18	PF3D7_0716800	eukaryotic translation initiation factor 3 37.28 kDa subunit, putative	7	732070	733496	1427	2	327	37284	6.92	3	6
19	PF3D7_0722600	nucleolar rRNA processing protein, putative	7	958886	960694	1809	0	602	70188	9.8	0	2	1 BING4CT
20	PF3D7_0801500	conserved Plasmodium protein, unknown function	8	106593	108242	1650	0	549	64410	7.04	1	2
21	PF3D7_0802300	rRNA processing WD-repeat protein, putative	8	167069	170434	3366	0	1121	129053	8.04	3	9	1 UTP12
22	PF3D7_0803300	mitogen-activated protein kinase organizer 1, putative (PfMORG1)	8	208451	210291	1841	6	365	42979	8.22	2	6
23	PF3D7_0816000	nucleolar preribosomal assembly protein, putative	8	746013	747488	1476	0	491	56509	4.97	3	6	1 CAF1C_H4-bd
24	PF3D7_0822800	U5 snrnp-specific protein, putative	8	1005836	1006810	975	0	324	37086	5.09	6	7
25	PF3D7_0826700	receptor for activated c kinase (RACK)	8	1160164	1161708	1545	1	323	35687	6.7	7	7
26	PF3D7_0905600	conserved Plasmodium protein, unknown function	9	280207	284102	3896	1	1220	144254	7.25	0	6
27	PF3D7_0905900	beta subunit of coatomer complex, putative	9	293585	296617	3033	0	1010	118246	5.22	5	6	1 Coatomer_WDAD
28	PF3D7_0922000	dynein intermediate chain 2, ciliary	9	890057	893267	3211	7	820	97210	7.51	2	5
29	PF3D7_1004100	hypothetical protein	10	182244	187100	4857	9	1190	141924	8.48	0	2
30	PF3D7_1004200	conserved Plasmodium membrane protein, unknown function	10	187669	196954	9286	1	3013	358081	9.16	0	3	4 Transmembrane
31	PF3D7_1012900	conserved Plasmodium protein, unknown function	10	496331	497573	1243	1	380	43520	9.61	1	2
32	PF3D7_1020300	cytoplasmic dynein intermediate chain, putative	10	819830	822139	2310	0	769	89222	5.66	2	5
33	PF3D7_1026400	WD-repeat protein, putative	10	1109794	1111605	1812	0	603	71632	9.53	5	7
34	PF3D7_1029200	conserved Plasmodium protein, unknown function	10	1195677	1197344	1668	0	555	65779	4.74	0	5
35	PF3D7_1013100	U3 snoRNA-associated small subunit rRNA processing protein, putative	10	502634	506392	3759	1	1220	144606	6.45	3	7	1 UTP13
36	PF3D7_1033500	WD-repeat protein, putative	10	1341646	1343775	2130	0	709	83231	6.63	2	4
37	PF3D7_1037800	dynein intermediate chain, putative	10	1497096	1502155	5060	16	944	111700	8.1	0	4	1 Transmembrane
38	PF3D7_1104500	conserved Plasmodium protein, unknown function	11	199103	201037	1935	0	644	76078	9.66	3	5
39	PF3D7_1105200	conserved Plasmodium protein, unknown function	11	228159	231014	2856	11	463	54225	8.65	0	0
40	PF3D7_1116400	ER membrane protein Sec12 (SEC12)	11	619893	621350	1458	0	485	56532	8.11	3	4	1 Transmembrane
41	PF3D7_1118800	conserved Plasmodium protein, unknown function	11	714117	716287	2171	6	391	45612	4.66	0	3
42	PF3D7_1121400	WD domain, G-beta repeat-containing protein	11	810210	812290	2081	1	582	67036	8.72	2	5
43	PF3D7_1124100	neutral-sphingomyelinase activation factor protein, putative	11	951382	956343	4962	0	1653	195837	7.74	0	1	1 Beach
44	PF3D7_1138800	conserved Plasmodium protein, unknown function	11	1533252	1539856	6605	6	1920	222081	9.31	0	6
45	PF3D7_1146000	nucleolar preribosomal assembly protein, putative	11	1821032	1822969	1938	0	645	73129	7.67	7	8	1 NLE
46	PF3D7_1209400	conserved Plasmodium protein, unknown function	12	436092	438470	2379	0	792	91852	6.41	7	7
47	PF3D7_1212300	conserved Plasmodium protein, unknown function	12	543518	548532	5015	8	1251	149221	9.79	2	4
48	PF3D7_1220100	pre-mRNA splicing factor, putative	12	802544	804400	1857	0	618	72537	7.06	4	7
49	PF3D7_1221600	conserved Plasmodium protein, unknown function	12	863810	865186	1377	0	458	54020	6.28	2	3
50	PF3D7_1226700	conserved protein, unknown function	12	1081198	1083108	1911	0	636	73864	6.79	4	6
51	PF3D7_1228800	conserved Plasmodium protein, unknown function	12	1169557	1179186	9630	0	3209	378914	9.31	0	5	1 Transmembrane
52	PF3D7_1230500	WD-repeat protein, putative	12	1253973	1255481	1509	0	502	59270	5.97	0	2
53	PF3D7_1230700	protein transport protein Sec13, putative	12	1259620	1262088	2469	0	822	90750	6.59	5	6
54	PF3D7_1237600	rRNA processing WD-repeat protein, putative	12	1568605	1570569	1965	2	502	58798	6.91	2	4
55	PF3D7_1241100	conserved Plasmodium protein, unknown function	12	1746444	1747993	1550	1	468	53560	9.29	2	7
56	PF3D7_1243800	microtubule associated katanin, putative	12	1831484	1832949	1466	3	370	42734	8.13	1	5
57	PF3D7_1251200	coronin	12	2092087	2094231	2145	2	602	69016	5.76	2	3	1 DUF1899 + 1 DUF1900
58	PF3D7_1311200	conserved Plasmodium protein, unknown function	13	481499	483082	1584	0	527	61433	6.63	3	6	1 LisH
59	PF3D7_1315400	zinc finger (CCCH type) protein, putative	13	647986	650511	2526	4	419	47963	8.71	0	1	1 ZF_C3H1
60	PF3D7_1326100	conserved Plasmodium protein, unknown function	13	1087584	1089099	1516	3	336	39289	6.78	1	2
61	PF3D7_1329100	myosin C (MyoC) or myosin F (MyoF)	13	1227372	1234418	7047	3	2160	250292	8.84	1	5	1 Myosin motor domain + 4 IQ + 2 Coiled coil
62	PF3D7_1329300	chromatin assembly factor 1 subunit, putative	13	1239486	1241234	1749	0	582	66512	5.26	3	6	1 CAF1C_H4-bd
63	PF3D7_1333600	U3 snoRNA-associated small subunit rRNA processing associated protein, putative	13	1373390	1377397	4008	0	1335	159339	8.2	0	4	1 Collagen + 1 Transmembrane + 1 Coiled coil
64	PF3D7_1343900	U4/U6 small nuclear ribonucleoprotein PRP4, putative (PRPF4)	13	1756212	1758158	1947	0	648	76190	5.69	6	7	1 Prp4
65	PF3D7_1347000	G-beta repeat protein, putative	13	1882964	1884946	1983	6	363	41375	7.02	1	4
66	PF3D7_1348700	conserved Plasmodium protein, unknown function	13	1955254	1958358	3105	7	715	84849	8.77	2	8
67	PF3D7_1352200	conserved Plasmodium protein, unknown function	13	2080764	2083152	2389	7	464	55269	9.38	1	2
68	PF3D7_1357700	U3 snoRNA-associated small subunit rRNA processing protein, putative	13	2286220	2290210	3991	3	1218	143361	6.33	0	3	1 UTP21
69	PF3D7_1363400	conserved Plasmodium protein, unknown function	13	2543644	2546483	2840	1	905	107615	7.41	2	7	1 PFU + 1 PUL
70	PF3D7_1405800	large subunit rRNA processing protein, putative	14	200493	204143	3651	4	966	114240	6.98	0	4	1 BOP1NT
71	PF3D7_1406500	conserved Plasmodium protein, unknown function	14	233001	237744	4744	1	1527	181536	8.04	0	5
72	PF3D7_1409000	conserved Plasmodium protein, unknown function	14	353263	355141	1879	1	566	67204	4.82	2	3
73	PF3D7_1410300	conserved Plasmodium protein, unknown function	14	403652	417062	13411	1	4405	526738	9.25	1	2	5 PbH1 + 4 Coiled coil
74	PF3D7_1426300	dynein-associated protein, putative	14	1023948	1025765	1818	0	605	71315	8.05	1	2
75	PF3D7_1428400	probable protein, unknown function	14	1108430	1115470	5973	0	1990	236726	8.59	3	7
76	PF3D7_1433300	chromatin assembly factor 1 P55 subunit, putative	14	1310041	1311834	1794	3	428	50175	4.4	2	6	1 CAF1C_H4-bd
77	PF3D7_1443400	conserved Plasmodium protein, unknown function	14	1776958	1779606	2649	1	819	95825	6.34	2	5
78	PF3D7_1448000	U3 snoRNA-associated small subunit rRNA processing protein, putative	14	1960033	1963962	3930	1	1275	149320	5.85	4	10
79	PF3D7_1459200	conserved Plasmodium protein, unknown function	14	2427224	2430091	2868	0	955	113233	5.49	0	2
80	PF3D7_1467200	conserved Plasmodium protein, unknown function	14	2748392	2750131	1740	0	579	69046	4.87	1	2
Table S1B. List of 12 PfWDR genes in which WD40 domain is confirmed by Superfamily database only.
Sr. No.	Gene ID	Product description	Physical position on P. falciparum genome			Nucleotide sequence length (bp)	Number of introns	Protein length (aa)	Molecular weight (Da)	Isoelectric piont (pI)	References
			Chromosome number	Start position (bp)	End position (bp)
1	PF3D7_1468000	conserved Plasmodium protein, unknown function	14	2777632	2785114	7483	10	1966	238305	9.15
2	PF3D7_1335600	conserved Plasmodium protein, unknown function	13	1454507	1455875	1369	1	411	48872	9.07
3	PF3D7_1305000	conserved Plasmodium protein, unknown function	13	247312	251751	4440	0	1479	174475	5.62
4	PF3D7_1224400	conserved Plasmodium protein, unknown function	12	994255	996438	2184	1	595	71245	6.66
5	PF3D7_1218900	conserved Plasmodium protein, unknown function	12	740994	743147	2154	0	717	85200	5.58
6	PF3D7_1126500	conserved Plasmodium protein, unknown function	11	1033062	1037168	4107	0	1368	163537	6.61
7	PF3D7_0725300	conserved Plasmodium protein, unknown function	7	1072202	1074754	2553	1	793	93453	4.22
8	PF3D7_0517700	eukaryotic translation initiation factor, putative	5	743179	745329	2151	0	716	84058	8.28
9	PF3D7_0216500	conserved Plasmodium protein, unknown function	2	678487	683703	5217	1	1643	197779	10.03
10	PF3D7_0215400	conserved Plasmodium protein, unknown function	2	634589	637507	2919	0	972	110765	7.38	[1]
11	PF3D7_1234800	Splicing factor 3B subunit 3, putative (SF3B3)	12	1452606	1457227	4622	4	1329	151814	5.69
12	PF3D7_1231900	conserved Plasmodium protein, unknown function	12	1321980	1325240	3261	0	1086	130781	8.72
References
1. Ngwa CJ, Scheuermayer M, Mair GR, Kern S, Brugl T, et al. (2013) Changes in the transcriptome of the malaria parasite Plasmodium falciparum during the initial phase of transmission from the human to the mosquito. BMC Genomics 14: 256.
