# Supplementary material for: Genome-Wide Collation of the Plasmodium falciparum WDR Protein Superfamily Reveals Malarial Parasite-Specific Features
Source: PLoS One. 2015 Jun 4;10(6):e0128507. doi: 10.1371/journal.pone.0128507 (PMC4456382; doi:10.1371/journal.pone.0128507)
Supplement: S4 Table — List of B. bovis and T. gondii orthologs of 61 PfWDRs (with assigned human homologs) (Table A). Orthologs of 19 PfWDRs (with no assigned human homolog) in various organisms i.e. Plasmodium vivax, P. berghei, Tetrahymena thermophila, B. bovis, T. gondii, Cryptosporidium parvum, Theileria annulata, S. cerevisiae, Drosophila melanogaster, A. thaliana, H. sapiens (Table B). Doubtful orthologs are given in grey text. (XLSX) [file pone.0128507.s009.xlsx]

## Sheet: B. bovis and T. gondii ortholog
Table S4A. List of B. bovis and T. gondii orthologs of 61 PfWDRs (with assigned human homologs). Doubtful orthologs are given in grey text.
Sr. No.	Gene ID’s of PfWDRs	Description of PfWDRs	Protein length (aa)	B. bovis ortholog					T. gondii ortholog
				Gene ID	Description	E-value	%Coverage/% Identity	Protein length (aa)	Gene ID	Description	E-value	%Coverage/%Identity	Protein length (aa)
1	PF3D7_0110700	Chromatin assembly factor 1 protein WD40 domain, putative	446	i) BBOV_IV011040 ii) BBOV_IV001160	i) retinoblastoma A associated protein ii) chromatin assembly factor 1 subunit C	i) 2.00E-41 ii) 3.00E-41	i) 92%/28% ii) 88%/27%	i) 454 ii) 400	i) TGME49_264820 ii) TGME49_247250	i) RbAp48 ii) RbAp46	i) 2.00E-60 ii) 1.00E-54	i) 84%/32% ii) 87%/31%	i) 914 ii) 665
2	PF3D7_1329300	Chromatin assembly factor 1 subunit, putative	582	BBOV_IV011040	retinoblastoma A associated protein	3e-49	95%/34%	545	i) TGME49_278280 ii) TGME49_247250 iii) TGME49_264820	i) WD domain, G-beta repeat-containing protein ii) RbAp46 iii) RbAp48	i) 3.00E-36 ii) 5.00E-19 iii) 5.00E-12	i) 59%/37% ii) 64%/26% iii) 73%/24%	i) 697 ii) 665 iii) 914
3	PF3D7_1433300	Chromatin assembly factor 1 P55 subunit, putative	428	i) BBOV_IV011040 ii) BBOV_IV001160	i) retinoblastoma A associated protein ii) chromatin assembly factor 1 subunit C	i) 8.00E-27 ii) 3.00E-24	i) 89%/23% ii) 90%/24%	i) 454 ii) 400	i) TGME49_264820 ii) TGME49_247250	i) RbAp48 ii)RbAp46	i) 7.00E-72 ii) 2.00E-50	i) 90%/31% ii) 88%/27%	i) 914 ii) 665
4	PF3D7_0501800	Chromosome assembly factor 1 (CAF1)	1076	BBOV_IV007050	chromatin assembly factor 1 subunit B	6e-31	34%/33%	694	TGME49_231280	WD domain, G-beta repeat-containing protein	8e-42	50%/38%	843
5	PF3D7_1243800	Microtubule associated katanin, putative	370	BBOV_IV008010	hypothetical protei	4e-49	98%/30%	331	TGME49_313350	hypothetical protein	2e-10	55%/22%	437
6	PF3D7_1230700	Protein transport protein Sec13, putative	822	No					TGME49_201700	WD domain, G-beta repeat-containing protein	3e-58	40%/29%	654
7	PF3D7_0214100	Protein transport protein sec31	1471	BBOV_IV008580	hypothetical protein	1e-52	54%/29%	1002	TGME49_311400	WD domain, G-beta repeat-containing protein	2e-86	84%/23%	1585
8	PF3D7_1116400	ER membrane protein Sec12	485	BBOV_II000210	hypothetical protein	9e-27	89%/23%	524	TGME49_294250	WD domain, G-beta repeat-containing protein	2e-29	69/30%	518
9	PF3D7_0606700	Coatomer alpha subunit, putative	1512	BBOV_III009950	WD domain, G-beta repeat domain containing protein	5e-103	72%/45%	1266	TGME49_240650	coatomer protein complex, subunit alpha, putative	3e-101	81%/39%	1300
10	PF3D7_0905900	Beta subunit of coatomer complex, putative	1010	BBOV_IV005890	coatomer beta subunit	0	87%/37%	873	TGME49_235020	COPI protein, putative	0	89%/34%	1256
11	PF3D7_1251200	Coronin	602	BBOV_III008710	WD domain, G-beta repeat containing protein	3e-68	59%/33%	573	TGME49_216970	coronin, putative	7e-114	64%/43%	621
12	PF3D7_1012900	Autophagy-related protein 18, putative	380	BBOV_IV003010	hypothetical protein	7e-53	93%/32%	379	TGME49_220160	WD domain-containing protein	9e-30	88%/37%	554
13	PF3D7_0826700	Receptor for activated c kinase (RACK)	323	BBOV_II003050	receptor for activated C kinase, RACK protein	1e-146	96%/62%	322	TGME49_216880	guanine nucleotide-binding protein	5e-154	98%/67%	321
14	PF3D7_0803300	Mitogen-activated protein kinase organizer 1, putative (PfMORG1)	365	BBOV_II003810	WD domain, G-beta repeat containing protein	1e-22	65%/26%	324	TGME49_227440	WD domain, G-beta repeat-containing protein	2e-14	57%/24%	461
15	PF3D7_0518600	WD-repeat protein, putative	1276	BBOV_II003290	WD domain, G-beta repeat containing protein	3e-32	38%/40%	611	TGME49_269900	WD domain, G-beta repeat-containing protein	1e-56	44%/39%	979
16	PF3D7_1026400	Cell division cycle protein 20 homolog, putative	603	No					TGME49_316620	WD domain, G-beta repeat-containing protein	2e-31	59%/31%	1218
17	PF3D7_1105200	Conserved Plasmodium protein, unknown function	463	No					TGME49_216980	WDR8 protein isoform 3 family protein	0.003	28%/22%	556
18	PF3D7_1033500	WD-repeat protein, putative	709	BBOV_II002370	hypothetical protein	3e-15	40%/25%	525	TGME49_257560	WD domain, G-beta repeat-containing protein	7e-33	72%/23%	1017
19	PF3D7_1467200	Conserved Plasmodium protein, unknown function	579	BBOV_IV007470	hypothetical protein	2e-34	46%/31%	362	TGME49_278730	guanine nucleotide-binding protein, putative	4e-41	58%/27%	705
20	PF3D7_1347000	G-beta repeat protein , putative	363	No					TGME49_253550	WD repeat-containing protein 92, putative	3e-90	100%/35%	364
21	PF3D7_1124100	Neutral-sphingomyelinase activation factor protein, putative	1653	BBOV_IV002430	factor associated with neutral-sphingomyelinase activation	3e-91	40%/36%	1066	TGME49_263000	Beige/BEACH domain-containing protein	2e-68	34%/30%	1917
22	PF3D7_1363400	Polyubiquitin binding protein, putative	905	No					TGME49_288210	PUL domain-containing protein	2e-47	78%/21%	899
23	PF3D7_1428400	Probable protein, unknown function	1990	BBOV_IV005530	WD domain, G-beta repeat containing protein	6e-36	27%/27%	763	TGME49_262410	WD domain, G-beta repeat-containing protein	1e-34	29%/38%	1944
24	PF3D7_0802300	rRNA processing WD-repeat protein, putative	1121	BBOV_II001010	periodic tryptophan protein 2-like protein	2e-133	85%/33%	988	TGME49_295680	periodic tryptophan protein PWP2, putative	3e-114	87%/29%	1266
25	PF3D7_1448000	U3 snoRNA-associated small subunit rRNA processing protein, putative	1275	BBOV_III011180	WD domain, G-beta repeat containing protein	2e-67	52%/33%	1005	TGME49_232380	WD domain, G-beta repeat-containing protein	2e-45	51%/24%	1230
26	PF3D7_1013100	U3 snoRNA-associated small subunit rRNA processing protein, putative	1220	BBOV_II006870	WD domain, G-beta repeat containing protein	5e-29	40%/27%	830	TGME49_214200	WD domain, G-beta repeat-containing protein	1e-17	43%/19%	1396
27	PF3D7_1357700	U3 snoRNA-associated small subunit rRNA processing protein, putative	1218	BBOV_IV005020	WD domain, G-beta repeat containing protein	4e-55	90%/22%	958	TGME49_269770	WD domain, G-beta repeat-containing protein	1e-57	80%/21%	1127
28	PF3D7_1352200	Conserved Plasmodium protein, unknown function	464	BBOV_IV004010	WD domain, G-beta repeat containing protein	4e-10	81%/23%	629	TGME49_239590	WD domain, G-beta repeat-containing protein	0.0001	37%/19%	683
29	PF3D7_0722600	Nucleolar rRNA processing protein, putative	602	BBOV_III002170	hypothetical protein	5e-106	68%/38%	525	TGME49_268640	BING4CT (NUC141) domain-containing protein	1e-111	57%/43%	568
30	PF3D7_0409200	40S ribosomal processing protein, putative	482	BBOV_IV005130	ribosomal processing protein	5e-134	99%/42%	468	TGME49_233410	Sof1 family domain-containing protein	1e-137	98%/42%	615
31	PF3D7_1237600	rRNA processing WD-repeat protein, putative	502	BBOV_III002030	WD domain, G-beta repeat containing protein	5e-31	72%/28%	404	TGME49_289550	WD domain, G-beta repeat-containing protein	2e-40	72%/26%	530
32	PF3D7_1405800	Large subunit rRNA processing protein, putative	966	BBOV_III002000	BOP1NT (NUC169) domain containing protein	5e-30	53%/29%	689	TGME49_301390	ribosome biogenesis protein BOP1, putative	2e-43	55%/31%	1052
33	PF3D7_1333600	U3 snoRNA-associated small subunit rRNA processing associated protein, putative	1335	No					No
34	PF3D7_0801500	Conserved Plasmodium protein, unknown function	549	BBOV_II003390	hypothetical protein	6e-122	100%/35%	538	TGME49_295320	embryo sac development arrest EDA7, putative	6e-90	90%/27%	627
35	PF3D7_1226700	Conserved Plasmodium protein, unknown function	636	BBOV_III003230	WD domain, G-beta repeat domain containing protein	1e-13	47%/24%	367	TGME49_201710	WD domain, G-beta repeat-containing protein	3e-47	64%/26%	555
36	PF3D7_0630500	Microtubule-associated protein ytm1 homologue, putative	498	BBOV_III009060	WD domain, G-beta repeat containing protein	4e-14	42%/25%	396	TGME49_309950	NLE (NUC135) domain-containing protein	1e-11	23%/29%	610
37	PF3D7_0526300	Nucleolar Jumonji domain interacting protein, putative	323	BBOV_III011140	hypothetical protein	5e-10	43%/25%	220	TGME49_243240	WD domain, G-beta repeat-containing protein	6e-24	78%/25%	487
38	PF3D7_0816000	Nucleolar preribosomal assembly protein, putative	491	BBOV_II006970	WD domain, G-beta repeat containing protein	1e-61	95%/36%	430	TGME49_311870	WD domain, G-beta repeat-containing protein	4e-65	81%/35%	535
39	PF3D7_1146000	Nucleolar preribosomal assembly protein, putative	645	BBOV_II003080	WD-repeat protein	2e-55	98%/35%	548	TGME49_215740	notchless, putative	7e-81	99%/29%	527
40	PF3D7_0308600	Pre-mRNA-processing factor 19, putative (PRPF19)	532	BBOV_IV006920	WD domain, G-beta repeat containing protein	1e-141	100%/38%	495	TGME49_320210	WD domain, G-beta repeat domain containing protein	6e-135	99%/41%	515
41	PF3D7_1241100	Conserved Plasmodium protein, unknown function	468	BBOV_IV011890	WD repeat domain containing protein	2e-92	91%/35%	851	TGME49_268250	WD domain, G-beta repeat-containing protein	1e-91	89%/33%	565
42	PF3D7_0620500	Cleavage stimulation factor subunit 1-like protein, putative	650	BBOV_II006860	WD domain, G-beta repeat containing protein	3e-20	54%/24%	400	No
43	PF3D7_1220100	Pre-mRNA splicing factor, putative	618	BBOV_III005380	WD domain, G-beta repeat containing protein	3e-122	70%/42%	695	TGME49_265410	G-protein beta WD-40 repeat containing protein	2e-136	100%/36%	607
44	PF3D7_0822800	U5 snrnp-specific protein, putative	324	BBOV_II003890	u5 snRNP-specific 40 kDa protein	1e-82	94%/42%	315	TGME49_310860	U5 snRNP-specific protein	6e-76	93%/37%	367
45	PF3D7_1343900	U4/U6 small nuclear ribonucleoprotein PRP4, putative	648	BBOV_I003610	WD domain, G-beta repeat domain containing protein	2e-56	92%/44%	524	TGME49_243540	WD domain, G-beta repeat-containing protein	2e-56	69%/35%	711
46	PF3D7_0302000	Golgi organization and biogenesis factor, putative	600	BBOV_III007650	WD domain, G-beta repeat containing protein	1e-166	55%/65%	528	TGME49_218420	WD domain, G-beta repeat-containing protein	1e-164	55%/65%	576
47	PF3D7_1311200	Alternative splicing regulator, putative	527	BBOV_IV005340	WD domain, G-beta repeat containing protein	1e-122	98%/37%	533	TGME49_290850	WD-40 repeat protein	7e-136	98%/39%	521
48	PF3D7_0716800	Eukaryotic translation initiation factor 3 37.28 kDa subunit, putative	327	BBOV_IV003330	translation initiation factor 3 subunit 2	2e-112	100%/48%	340	TGME49_289830	eukaryotic initiation factor-3, delta subunit, putative	3e-122	100%/51%	335
49	PF3D7_0608000	Conserved Plasmodium protein, unknown function	345	BBOV_II007280	hypothetical protein	7e-06	29%/30%	176	TGME49_242610	WD domain, G-beta repeat-containing protein	4e-28	50%/30%	578
50	PF3D7_0510200	Peptidyl-prolyl cis-trans isomerase (CYP87)	747	BBOV_IV009550	peptidyl-prolyl cis-trans isomerase	4e-160	78%/42%	589	TGME49_320640	peptidylprolyl isomerase domain-containing protein	8e-17	83%/42%	764
51	PF3D7_0922000	Dynein intermediate chain 2, ciliary	820	No					TGME49_209300	WD domain, G-beta repeat-containing protein	6e-53	61%/32%	631
52	PF3D7_1020300	Cytoplasmic dynein intermediate chain, putative	769	No					TGME49_277510	cytoplasmic dynein intermediate chain	1e-11	53%/40%	678
53	PF3D7_1037800	Dynein intermediate chain, putative	944	No					TGME49_223262	WD domain, G-beta repeat-containing protein	3e-32	58%/22%	620
54	PF3D7_1426300	Dynein-associated protein, putative	605	No					TGME49_254020	dynein intermediate chain, putative	2e-116	94%/32%	596
55	PF3D7_1118800	Conserved Plasmodium protein, unknown function	391	No					No
56	PF3D7_0510800	Conserved Plasmodium protein, unknown function	642	No					TGME49_243740	WD domain, G-beta repeat-containing protein	6e-91	88%/29%	660
57	PF3D7_1348700	Conserved Plasmodium protein, unknown function	715	No					TGME49_258530	flagellar associated protein	2e-37	78%/22%	556
58	PF3D7_1406500	Conserved Plasmodium protein, unknown function	1527	No					TGME49_265205	WD domain, G-beta repeat-containing protein	1e-44	63%/27%	1439
59	PF3D7_1221600	Conserved Plasmodium protein, unknown function	458	BBOV_III011660	hypothetical protein	2e-17	39%/32%	285	TGME49_319910	WD domain, G-beta repeat-containing protein	1e-14	36%/26%	535
60	PF3D7_1209400	Conserved Plasmodium protein, unknown function or cytosolic iron-sulfur protein assembly protein 1, putative	792	BBOV_III001050	hypothetical protein	3e-23	39%/33%	370	TGME49_313280	WD domain, G-beta repeat-containing protein	2e-12	43%/38%	793
61	PF3D7_0905600	Conserved Plasmodium protein, unknown function	1220	No					TGME49_297390	hypothetical protein	1e-21	29%/21%	573

## Sheet: Orthologs of 19 PfWDRs
Table S4B. Orthologs of 19 PfWDRs (with no assigned human homolog) in various organisms i.e. Plasmodium vivax, P. berghei, Tetrahymena thermophila, B. bovis, T. gondii, Cryptosporidium parvum, Theileria annulata, S. cerevisiae, Drosophila melanogaster, A. thaliana, H. sapiens. Doubtful orthologs are given in grey text.
Sr. No.	Gene ID’s of PfWDRs	Description of PfWDRs	Protein length (aa)	P. vivax ortholog					P. berghei ortholog					T. thermophilaortholog					B. bovis ortholog					T. gondii ortholog					C. parvum ortholog					T. annulata ortholog					S. cerevisiae ortholog	D. melanogaster ortholog					A. thaliana ortholog
				Gene ID	Description	E-value	%Coverage/% Identity	Protein length (aa)	Gene ID	Description	E-value	%Coverage/% Identity	Protein length (aa)	Gene ID	Description	E-value	%Coverage/% Identity	Protein length (aa)	Gene ID	Description	E-value	%Coverage/% Identity	Protein length (aa)	Gene ID	Description	E-value	%Coverage/% Identity	Protein length (aa)	Gene ID	Description	E-value	%Coverage/% Identity	Protein length (aa)	Gene ID	Description	E-value	%Coverage/% Identity	Protein length (aa)		Gene ID	Description	E-value	%Coverage/% Identity	Protein length (aa)	Gene ID	Description	E-value	%Coverage/% Identity	Protein length (aa)
1	PF3D7_0321800	conserved Plasmodium protein, unknown function	2706	PVX_095145	hypothetical protein, conserved	1e-86	68%/48%	2581	PBANKA_121670	conserved Plasmodium protein, unknown function	1e-88	43%/39%	2394	No					No					No					No					No					No	No					No
2	PF3D7_1004100	hypothetical protein	1190	No					No					No					No					No					No					No					No	No					No
3	PF3D7_1029200	conserved Plasmodium protein, unknown function	555	PVX_111265	WD domain, G-beta repeat domain containing protein	4e-173	97%/48%	617	PBANKA_051320	conserved Plasmodium protein, unknown function	1e-178	99%/54%	565	No					No					No					No					No					No	No					No
4	PF3D7_1410300	conserved Plasmodium protein, unknown function	4405	PVX_085935	hypothetical protein, conserved	4e-114	65%/33%	4108	PBANKA_103220	conserved Plasmodium protein, unknown function	1e-105	24%/45%	3796	No					No					No					No					No					No	No					No
5	PF3D7_1443400	conserved Plasmodium protein, unknown function	819	PVX_118320	WD domain, G-beta repeat domain containing protein	0	100%/56%	834	PBANKA_130730	conserved Plasmodium protein, unknown function	0	100%/56%	785	No					No					No					No					No					No	No					No
6	PF3D7_1459200	conserved Plasmodium protein, unknown function	955	PVX_117500	hypothetical protein, conserved	2e-162	60%/69%	768	No					No					No					No					No					No					No	No					No
7	PF3D7_1138800	conserved Plasmodium protein, unknown function	1920	PVX_092555	WD domain, G-beta repeat domain containing protein	0	60%/55%	1855	PBANKA_090990	conserved Plasmodium protein, unknown function	0	52%/66%	1628	No					No					No					No					No					No	No					No
8	PF3D7_1230500	WD-repeat protein, putative	502	PVX_124165	hypothetical protein, conserved	1e-123	80%/60%	445	PBANKA_144520	conserved Plasmodium protein, unknown function	1e-180	100%/54%	434	No					No					No					cgd4_2570	WD repeat protein	1e-06	30%/31%	498	No					No	No					No
9	PF3D7_0525500	conserved Plasmodium protein, unknown function	1863	PVX_079970	hypothetical protein, conserved	0	99%/39%	1617	PBANKA_124030	conserved Plasmodium protein, unknown function	0	100%/100%	1411	No					No					TGME49_310410	WD domain, G-beta repeat-containing protein	1e-10	40%/20%	2083	No					No					No	No					AT4g01860	Transducin family protein / WD-40 repeat family protein	7e-06	26%/21%	1308
10	PF3D7_1228800	conserved Plasmodium protein, unknown function	3209	PVX_124070	WD domain, G-beta repeat domain containing protein	6e-176	43%/47%	2973	PBANKA_144350	conserved Plasmodium protein, unknown function	0	32%/49%	2470	No					No					No					No					No					No	No					No
11	PF3D7_1409000	conserved Plasmodium protein, unknown function	566	PVX_086000	hypothetical protein, conserved	3e-94	81%/51%	505	PBANKA_103350	conserved Plasmodium protein, unknown function	8e-124	95%/47%	532	No					No					No					No					No					No	No					No
12	PF3D7_0704400	phosphoinositide-binding protein, putative		PVX_087760	WD domain, G-beta repeat domain containing protein	0	79%/75%	805	PBANKA_080210	phosphoinositide-binding protein, putative	0	75%/75%	796	TTHERM_00426360	PX-SNARE domain protein	7e-08	14%/40%	512	BBOV_II006980	Uncharacterized protein	2e-35	37%/26%	491	TGME49_228400	WD domain, G-beta repeat-containing protein	7e-50	46%/27%	632	cgd7_3980	PX and WD40 domain protein	2e-25	37%/28%	592	TA14480	Putative uncharacterized protein	6e-34	43%/29%	501	No	No					No
13	PF3D7_1004200	conserved Plasmodium membrane protein, unknown function	3013	PVX_094405	hypothetical protein, conserved	0	79%/39%	2726	PBANKA_120250	conserved Plasmodium protein, unknown function	0	70%/39%	2562	No					No					No					No					No					No	No					No
14	PF3D7_1329100	myosin C (MyoC)	2160	PVX_082400	myosin PfM-C, putative	0	94%/61%	1978	PBANKA_134410	myosin, putative	0	100%/58%	1965	No					BBOV_IV011050	WD40 repeat myosin-like protein	0	65%/37%	1651	TGME49_278870	myosin F	0	84%/51%	1953	cgd6_4560	myosin'myosin'	0	64%/35%	1924	TA06960	Myosin, putative	3e-114	51%/38%	1445	No	No					No
15	PF3D7_1104500	conserved Plasmodium protein, unknown function	644	PVX_090905	WD domain, G-beta repeat domain containing protein	2e-143	100%/38%	616	PBANKA_094240	conserved Plasmodium protein, unknown function	3e-120	100%/41%	587	TTHERM_01308010	POC1	4e-06	59%/20%	634	No					No					No					No					No	CG10191	POC1 centriolar protein homolog	0.0002	46%/20%	391	No
16	PF3D7_1121400	WD domain, G-beta repeat-containing protein	582	PVX_091690	WD domain, G-beta repeat domain containing protein	0	100%/62%	555	PBANKA_092690	conserved Plasmodium protein, unknown function	0	98%/68%	547	TTHERM_00145750	WD domain, G-beta repeat protein	1e-21	68%/28%	355	No					TGME49_281480	WD domain, G-beta repeat-containing protein	3e-14	72%/21%	661	No					No					No	No					No
17	PF3D7_1212300	conserved Plasmodium protein, unknown function	1251	PVX_123320	hypothetical protein, conserved	0	100%/61%	1226	PBANKA_142830	conserved Plasmodium protein, unknown function	0	100%/60%	1224	TTHERM_00446430	WD domain, G-beta repeat protein	4e-22	30%/32%	919	No					No					No					No					No	No					No
18	PF3D7_1315400	zinc finger (CCCH type) protein, putative	419	PVX_122590	zinc finger (CCCH type) protein, putative	0	84%/81%	424	PBANKA_141390	zinc finger (CCCH type) protein, putative	0	100%/77%	420	No					BBOV_IV005040	hypothetical protein	6e-31	92%/24%	416	TGME49_256820	zinc finger (CCCH type) motif-containing protein	4e-23	87%/22%	899	cgd3_200	Zfwd1 protein, CCCH like RNA binding domain fused to WD repeats	5e-31	76%/27%	402	TA19580	Zinc finger protein, putative	8e-36	81%/27%	425	No	No					At4g25440	Zinc finger WD40 repeat protein 1	8e-07	87%/19%	430
19	PF3D7_1326100	conserved Plasmodium protein, unknown function	336	PVX_116575	WD domain, G-beta repeat domain containing protein	1e-157	99%/62%	338	PBANKA_134120	conserved Plasmodium protein, unknown function	7e-153	96%/66%	331	No					No					No					cgd8_3960	RIKEN cDNA 9430077D24 gene	6e-16	88%/22%	316	No					No	i) CG17293 ii) CG3515	i) WDR82 ii) CG3515-RA	i) 7.00E-9 ii) 4.00E-07	i) 61%/24% ii) 67%/19%	i) 317 ii) 395	i) At5g14530 ii) At5g66240	i) transducin/WD40 domain-containing protein ii) transducin/WD40 domain-containing protein	i) 2.00E-15 ii) 1.00E-07	i) 48%/31% ii) 38%/27%	i) 330 ii) 331
[truncated: 6 more columns]
