# Supplementary material for: Genome-Wide Collation of the Plasmodium falciparum WDR Protein Superfamily Reveals Malarial Parasite-Specific Features
Source: PLoS One. 2015 Jun 4;10(6):e0128507. doi: 10.1371/journal.pone.0128507 (PMC4456382; doi:10.1371/journal.pone.0128507)
Supplement: S5 Table — Localization of gene IDs marked with asterisk was predicted in silico. (XLSX) [file pone.0128507.s010.xlsx]

## Sheet: Sheet1
Table S5. Predicted subcellular localization of the PfWDRs derived from various online programs and published sources (either for PfWDRs or assigned orthologs). Localization of gene IDs marked with asterisk was predicted in silico.
Gene IDs of PfWDRs	Description of PfWDRs	NetNES [51]	PlasmoAP [52]	PATS [53]	ApiLoc [54]	PSORT II [55]	Euk-mPLoc server [56]	MitoProt [57]	Final localization	References
PF3D7_0110700	chromatin assembly factor 1 protein WD40 domain, putative	a	x	x	_	Nucleus	Nucleus, cytoplasm	x	Nucleus and Cytoplasm	[1,2]
PF3D7_1329300	chromatin assembly factor 1 subunit, putative	a	x	x	_	Nucleus	Cytoplasm	x	Nucleus and Cytoplasm	[1,2]
PF3D7_1433300	chromatin assembly factor 1 P55 subunit, putative	a	x	x	_	Nucleus	Cytoplasm	x	Nucleus and Cytoplasm	[1]
PF3D7_0501800	chromosome assembly factor 1 (CAF1)	x	x	x	_	Nucleus	Nucleus	x	Nucleus	[2]
PF3D7_1243800	microtubule associated katanin, putative or PfSWD2 or PfWDR82	x	x	x	_	Nucleus	Cytoplasm	0.5181	Nucleus, Cytoplasm and Mitochondria*	[3]
PF3D7_1230700	protein transport protein Sec13, putative	x	x	x	ER	Nucleus	Nucleus, cytoplasm	x	Nucleus, Cytoplasm and ER	[2,4-6]
PF3D7_0214100	protein transport protein sec31	a	x	x	Cytoplasmic & erytrocytic vesicle	Nucleus	Cytoplasm	x	Nucleus, Cytoplasm and ER	[2,7,8]
PF3D7_1116400	ER membrane protein Sec12 (SEC12)	a	x	x	ER	Nucleus	Cytoplasm	x	ER	[9]
PF3D7_0606700	coatomer alpha subunit, putative	x	x	x	_	Nucleus	Cytoplasm		Nucleus and cytoplasm	[2]
PF3D7_0905900	beta subunit of coatomer complex, putative	a	x	x	_	Nucleus	Cytoplasm	x	Nucleus, Golgi and Cytoplasm	[2,10]
PF3D7_1251200	coronin	x	x	x	_	Nucleus	Cytoplasm	x	Nucleus and Cytoplasm	[2]
PF3D7_0704400	phosphoinositide-binding protein, putative	a	x	x	_	Nucleus	Nucleus, cytoplasm	x	Nucleus and Cytoplasm*	[2]
PF3D7_1012900	autophagy-related protein 18, putative	a	x	x	Food vacuole	Nucleus	Nucleus, cytoplasm	x	Nucleus, ER, Cytoplasm and Food vacuole	[2,11-14]
PF3D7_0826700	receptor for activated c kinase (RACK)	a	x	x	Maurer's cleft	Cytoplasm	Cytoplasm	x	Nucleus, Cytoplasm and Maurer's cleft	[2,15,16]
PF3D7_0803300	mitogen-activated protein kinase organizer 1, putative (PfMORG1)	a	x	x	_	Nucleus	Cytoplasm	x	Nucleus and Cytoplasm	[17,18]
PF3D7_0518600	WD-repeat protein, putative or PfWDR26	a	x	x	_	Nucleus	Cytoplasm	x	Cytoplasm and Nucleus	[19-21]
PF3D7_1026400	cell division cycle protein 20 homolog, putative	x	x	x	_	Nucleus	Cytoplasm	x	Nucleus and Cytoplasm	[22-24]
PF3D7_1467200	conserved Plasmodium protein, Putative or PfTCAB1 or PfWDR79	x	x	x	_	Nucleus	Cytoplasm	x	Nucleus and Cytoplasm	[25,26]
PF3D7_1347000	G-beta repeat protein , putative or PfWDR92 or Monad	x	x	x	_	Cytoplasm	Cytoplasm	x	Cytoplasm*
PF3D7_1124100	neutral-sphingomyelinase activation factor protein, putative	x	x	x	_	Nucleus	Nucleus	x	Cytoplasm	[27]
PF3D7_1363400	polyubiquitin binding protein, putative	a	x	x	_	Nucleus	Cytoplasm	x	Nucleus*and Cytoplasm*
PF3D7_1428400	conserved Plasmodium protein, putative or PfWDTC1	a	x	x	_	Nucleus	Nucleus, cytoplasm	x	Nucleus* and Cytoplasm*
PF3D7_0802300	rRNA processing WD-repeat protein, putative or PfUTP1	a	x	x	_	Nucleus	Cytoplasm	x	Nucleus and cytoplasm	[28,29]
PF3D7_1448000	U3 snoRNA-associated small subunit rRNA processing protein, putative or PfUTP12	a	x	x	_	Nucleus	Cytoplasm	x	Nucleus	[29]
PF3D7_1013100	U3 snoRNA-associated small subunit rRNA processing protein, putative or PfUTP13	x	x	x	_	Nucleus	Cytoplasm	x	Nucleus	[29]
PF3D7_1357700	U3 snoRNA-associated small subunit rRNA processing protein, putative or PfUTP21	x	x	x	_	Nucleus	Nucleus	x	Nucleus	[2,29]
PF3D7_0722600	nucleolar rRNA processing protein, putative or PfUTP7	x	x	x	_	Nucleus	Cytoplasm	x	Nucleus	[30]
PF3D7_0409200	40S ribosomal processing protein, putative or PfDCAF13 or Protein SOF1	x	x	x	_	Nucleus	Cytoplasm	x	Nucleus* and Cytoplasm*
PF3D7_1237600	rRNA processing WD-repeat protein, putative or PfPWP1	a	x	x	_	Nucleus	Nucleus, cytoplasm	x	Nucleus	[2,31]
PF3D7_1405800	large subunit rRNA processing protein, putative PfBOP1 or PfERB1	a	x	x	_	Nucleus	Nucleus, cytoplasm	x	Nucleus and Cytoplasm	[32]
PF3D7_1333600	U3 snoRNA-associated small subunit rRNA processing associated protein, putative or PfUTP4	a	x	x	_	Nucleus	Nucleus	x	Nucleus	[33]
PF3D7_0801500	conserved Plasmodium protein, Putative or PfNOL10 or ribosome biogenesis protein ENP2 homolog	x	x	x	_	Nucleus	Cytoplasm	x	Nucleus	[29]
PF3D7_1226700	conserved Plasmodium protein, putative or PfRRP9	x	x	x	_	Nucleus	Cytoplasm	x	Nucleus	[34,35]
PF3D7_0630500	microtubule-associated protein ytm1 homologue, putative or ribosome biogenesis protein YTM1 or PfWDR12	x	x	x	_	Nucleus	Cytoplasm	x	Nucleus and cytoplasm	[2,32,36]
PF3D7_0526300	nucleolar Jumonji domain interacting protein, putative	a	x	x	_	Nucleus	Cytoplasm	x	Nucleus	[37]
PF3D7_0816000	nucleolar preribosomal assembly protein, putative or PfRRB1 or PfGRWD1	x	x	x	_	Nucleus	Nucleus, cytoplasm	x	Nucleus, Cytoplasm	[2,29]
PF3D7_1146000	nucleolar preribosomal assembly protein, putative or PfNLE1 or PfRSA4	x	x	x	_	Nucleus	Cytoplasm	x	Nucleus, Cytoplasm	[2,29]
PF3D7_0308600	pre-mRNA-processing factor 19, putative (PRPF19)	x	x	x	_	Nucleus	Nucleus	x	Nucleus and cytoplasm	[2,29,38,39]
PF3D7_1241100	conserved Plasmodium protein, putative or PfWDR33 or PfPFS2	x	x	x	_	Nucleus	Nucleus, cytoplasm	x	Nucleus	[40,41]
PF3D7_0620500	cleavage stimulation factor subunit 1-like protein, putative	x	x	x	_	Nucleus	Cytoplasm	x	Nucleus	[42,43]
PF3D7_1220100	pre-mRNA splicing factor, putative or PfPRP17	a	x	x	_	Nucleus	Cytoplasm	x	Nucleus	[44]
PF3D7_0822800	U5 snrnp-specific protein, putative	x	x	x	_	Nucleus	Cytoplasm	x	Nucleus	[45,46]
PF3D7_1343900	U4/U6 small nuclear ribonucleoprotein PRP4, putative	a	x	x	_	Nucleus	Cytoplasm	x	Nucleus	[46]
PF3D7_0302000	golgi organization and biogenesis factor, putative, putative or PfPRP46 Pre-mRNA-splicing factor	a	x	x	_	Nucleus	Cytoplasm	x	Nucleus	[47]
PF3D7_1311200	alternative splicing regulator, putative	a	x	x	_	Nucleus	Cytoplasm	x	Nucleus	[48,49]
PF3D7_0716800	eukaryotic translation initiation factor 3 37.28 kDa subunit, putative	x	x	x	_	Nucleus	Cytoplasm	x	Nucleus and Cytoplasm	[2]
PF3D7_0608000	conserved Plasmodium protein, putative or PfDPH7 or PfWDR85	x	x	x	_	Nucleus	Cytoplasm	x	Cytoplasm*
PF3D7_0510200	peptidyl-prolyl cis-trans isomerase (CYP87)	a	x	x	_	Nucleus	Cytoplasm	x	Nucleus* and Cytoplasm*
PF3D7_0922000	dynein intermediate chain 2, ciliary	x	x	x	_	Nucleus	Cytoplasm	x	Cytoplasm*
PF3D7_1020300	cytoplasmic dynein intermediate chain, putative	x	x	x	_	Nucleus	Cytoplasm	x	Cytoplasm*
PF3D7_1037800	dynein intermediate chain, putative	a	x	x	_	Nucleus	Nucleus	x	Nucleus*
PF3D7_1426300	dynein-associated protein, putative	x	x	x	_	Nucleus	Nucleus, cytoplasm	x	Cytoplasm* and Nucleus*
PF3D7_1329100	Myosin F or myosin C (MyoC)	x	x	x	_	Nucleus	Cytoplasm	x	Cytoplasm*
PF3D7_1118800	conserved Plasmodium protein, putative or Actin-related protein 2/3 complex subunit 1A	a	x	x	_	Nucleus	Cytoplasm	x	Cytoplasm* and Nucleus*
PF3D7_0510800	conserved Plasmodium protein, putative or Pf20 protein homolog	a	x	x	_	Nucleus	Cytoplasm	x	Nucleus* and Cytoplasm*
PF3D7_1348700	conserved Plasmodium protein, Putative or PfWDR16	x	x	x	_	Nucleus	Cytoplasm	x	Cytoplasm	[50]
PF3D7_1406500	conserved Plasmodium protein, Putative or PfDIGIT	a	x	x	_	Nucleus	Nucleus	x	Nucleus*
PF3D7_1315400	zinc finger (CCCH type) protein, putative	x	x	x	_	Nucleus	Nucleus, cytoplasm	x	Nucleus	[2]
PF3D7_1033500	WD-repeat protein, putative or PfWDR70 or PfGAD-1	a	x	x	_	Nucleus	Cytoplasm	x	Nucleus* and Cytoplasm*
PF3D7_1221600	conserved Plasmodium protein, Putative or PfTSSC1	a	x	x	_	Nucleus	Nucleus, cytoplasm	0.5679	Cytoplasm*, Mitochondria* and Nucleus*
PF3D7_1105200	conserved Plasmodium protein, putative or PfWDR8	a	x	x	_	ER	Nucleus	x	Nucleus* and ER*
PF3D7_0525500	conserved Plasmodium protein, unknown function	a	x	a	_	Mitochondria	Nucleus	0.9411	Apicoplast*, Nucleus* and Mitochondria*
PF3D7_1104500	conserved Plasmodium protein, unknown function	x	x	x	_	Nucleus	Cytoplasm	x	Cytoplasm*
PF3D7_1138800	conserved Plasmodium protein, unknown function	a	x	x	_	Mitochondria	Nucleus, cytoplasm	0.9444	Cytoplasm*, Mitochondria* and Nucleus	[2]
PF3D7_1209400	conserved Plasmodium protein, unknown function or cytosolic iron-sulfur protein assembly protein 1, putative	x	x	x	_	Nucleus	Cytoplasm	0.5952	Cytoplasm* and Mitochondria*
PF3D7_1121400	WD domain, G-beta repeat-containing protein	a	x	x	_	Nucleus	Cytoplasm	x	Nucleus* and Cytoplasm*
PF3D7_1029200	conserved Plasmodium protein, unknown function	x	x	x	_	Nucleus	Nucleus, cytoplasm	x	Cytoplasm* and Nucleus*
PF3D7_1230500	WD-repeat protein, putative	a	x	x	_	Nucleus	Cytoplasm	x	Cytoplasm*
PF3D7_1443400	conserved Plasmodium protein, unknown function	x	x	x	_	Nucleus	Nucleus	x	Nucleus*
PF3D7_1212300	conserved Plasmodium protein, unknown function	x	x	x	_	Nucleus	Nucleus	x	Nucleus*
PF3D7_1228800	conserved Plasmodium protein, unknown function	x	x	x	_	Nucleus	Nucleus	x	Nucleus	[2]
PF3D7_1409000	conserved Plasmodium protein, unknown function	a	x	x	_	Cytoplasm	Nucleus, cytoplasm	x	Cytoplasm* and Nucleus*
PF3D7_0321800	conserved Plasmodium protein, unknown function	x	x	x	_	Nucleus	Nucleus	x	Nucleus*
PF3D7_1352200	conserved Plasmodium protein, unknown function or PfUTP15	a	x	x	_	Nucleus	Cytoplasm	x	Nucleus and Cytoplasm*	[29]
PF3D7_1410300	conserved Plasmodium protein, unknown function	a	x	x	_	Nucleus	Nucleus	x	Nucleus*
PF3D7_1459200	conserved Plasmodium protein, unknown function	x	x	x	_	Nucleus	Nucleus	x	Nucleus*
PF3D7_1004200	conserved Plasmodium membrane protein, unknown function	a	x	x	_	Nucleus	Nucleus	x	Nucleus*
PF3D7_1004100	hypothetical protein	a	x	x	_	Nucleus		x	Nucleus*
PF3D7_0905600	conserved Plasmodium protein, unknown function or PfWDR66	a	x	x	_	Nucleus	Nucleus, cytoplasm	x	Cytoplasm* and Nucleus*
PF3D7_1326100	conserved Plasmodium protein, unknown function	a	x	x	_	Cytoplasm	Nucleus	x	Nucleus* and Cytoplasm*
	References
1	Marheineke K, Krude T (1998) Nucleosome assembly activity and intracellular localization of human CAF-1 changes during the cell division cycle. J Biol Chem 273: 15279-15286.
2	Oehring SC, Woodcroft BJ, Moes S, Wetzel J, Dietz O, Pulfer A, et al. (2012) Organellar proteomics reveals hundreds of novel nuclear proteins in the malaria parasite Plasmodium falciparum. Genome Biol 13: R108.
3	Bi Y, Lv Z, Wang Y, Hai T, Huo R, Zhou Z, et al. (2011) WDR82, a key epigenetics-related factor, plays a crucial role in normal early embryonic development in mice. Biol Reprod 84: 756-764.
4	Enninga J, Levay A, Fontoura BM (2003) Sec13 shuttles between the nucleus and the cytoplasm and stably interacts with Nup96 at the nuclear pore complex. Mol Cell Biol 23: 7271-7284.
5	Struck NS, Herrmann S, Schmuck‐Barkmann I, de Souza Dias S, Haase S, Cabrera AL, et al. (2008) Spatial dissection of the cis‐and trans‐Golgi compartments in the malaria parasite Plasmodium falciparum. Mol Microbiol 67: 1320-1330.
6	Dahan-Pasternak N, Nasereddin A, Kolevzon N, Pe'er M, Wong W, Shinder V, et al. (2013) PfSec13 is an unusual chromatin-associated nucleoporin of Plasmodium falciparum that is essential for parasite proliferation in human erythrocytes. J Cell Sci 126: 3055-3069.
7	Adisa A, Albano FR, Reeder J, Foley M, Tilley L (2001) Evidence for a role for a Plasmodium falciparum homologue of Sec31p in the export of proteins to the surface of malaria parasite-infected erythrocytes. J Cell Sci 114: 3377-3386.
8	Adisa A, Frankland S, Rug M, Jackson K, Maier AG, Walsh P, et al. (2007) Re-assessing the locations of components of the classical vesicle-mediated trafficking machinery in transfected Plasmodium falciparum. Int J Parasitol 37: 1127-1141.
9	Lee MCS, Moura PA, Miller EA, Fidock DA (2008) Plasmodium falciparum Sec24 marks transitional ER that exports a model cargo via a diacidic motif. Mol Microbiol 68: 1535-1546.
10	Harrison-Lavoie KJ, Lewis VA, Hynes GM, Collison KS, Nutland E (1993) A 102 kDa subunit of Golgi-associated particle has homology to beta subunits of trimeric G proteins. EMBO J 12: 2847-2853.
11	Proikas-Cezanne T, Waddell S, Gaugel A, Frickey T, Lupas A, Nordheim A (2004) WIPI-1alpha (WIPI49), a member of the novel 7-bladed WIPI protein family, is aberrantly expressed in human cancer and is linked to starvation-induced autophagy. Oncogene 23: 9314-9325.
12	Proikas-Cezanne T, Robenek H (2011) Freeze-fracture replica immunolabelling reveals human WIPI-1 and WIPI-2 as membrane proteins of autophagosomes. J Cell Mol Med 15: 2007-2010.
13	Gaugel A, Bakula D, Hoffmann A, Proikas-Cezanne T (2012) Defining regulatory and phosphoinositidebinding sites in the human WIPI-1 β-propeller responsible for autophagosomal membrane localization downstream of mTORC1 inhibition. J Mol Signal 7: 16.
14	Lamarque M, Tastet C, Poncet J, Demettre E, Jouin P, Vial H, et al. (2008) Food vacuole proteome of the malarial parasite Plasmodium falciparum. Proteomics Clin. Appl 2: 1361-1374.
15	Sartorelloa R, Amayab MJ, Nathansonb MH, Garciac CRS (2009) The Plasmodium receptor for activated C kinase protein inhibits Ca2+ signaling in mammalian cells. Biochem Biophys Res Commun 389: 586-592.
16	Vincensini L, Richert S, Blisnick T, Van Dorsselaer A, Leize-Wagner E, Rabilloud T, et al. (2005) Proteomic analysis identifies novel proteins of the Maurer’s clefts, a secretory compartment delivering Plasmodium falciparum proteins to the surface of its host cell. Mol Cell Proteomics 4: 582-593.
17	Vomastek T, Schaeffer HJ, Tarcsafalvi A, Smolkin ME, Bissonette EA, Weber MJ, et al. (2004) Modular construction of a signaling scaffold: MORG1 interacts with components of the ERK cascade and links ERK signaling to specific agonists. Proc Natl Acad Sci USA 101: 6981-6986.
18	Hopfer U, Hopfer H, Jablonski K, Stahl RA, Wolf G (2006) The novel WD-repeat protein Morg1 acts as a molecular scaffold for hypoxia-inducible factor prolyl hydroxylase 3 (PHD3). J Biol Chem 281: 8645-8655.
19	Zhu Y, Wang Y, Xia C, Li D, Li Y, Zeng W, et al. (2004) WDR26: A novel Gβ‐like protein, suppresses MAPK signaling pathway, J Cell Biochem 93: 579-587.
20	Sun Z, Tang X, Lin F, Chen S (2011) The WD40 repeat protein WDR26 binds Gβ and promotes G -dependent signal transduction and leukocyte migration. J Biol Chem 28: 43902-43912.
21	Sun Z, Smrcka AV, Chen S (2013) WDR26 functions as a scaffolding protein to promote Gβγ-mediated phospholipase C β2 (PLCβ2) activation in leukocytes. J Biol Chem 288: 16715-16725.
22	Shirayama M, Zachariae W, Ciosk R, Nasmyth K (1998) The Polo-like kinase Cdc5p and the WD-repeat protein Cdc20p/fizzy are regulators and substrates of the anaphase promoting complex in Saccharomyces cerevisiae. EMBO J 17: 1336-1349.
23	Zhou Y, Ching YP, Chun AC, Jin DY (2003) Differential expression, localization and activity of two alternatively spliced isoforms of human APC regulator CDH1. Biochem J 374: 349-358.
24	Guttery DS, Ferguson DJP, Poulin B, Xu Z, Straschil U, Klop O, et al. (2012) A putative homologue of CDC20/CDH1 in the malaria parasite is essential for male gamete development. PLoS Pathog 8: e1002554.
25	Mahmoudi S, Henriksson S, Corcoran M, Méndez-Vidal C, Wiman KG, Farnebo M, et al. (2009) Wrap53, a natural p53 antisense transcript required for p53 induction upon DNA damage. Mol Cell 33: 462-471.
26	Venteicher AS, Abreu EB, Meng Z, McCann KE, Terns RM, Veenstra TD, et al. (2009) A human telomerase holoenzyme protein required for Cajal body localization and telomere synthesis. Science 323: 644-648.
27	Adam-Klages S, Adam D, Wiegmann K, Struve S, Kolanus W, Schneider-Mergener J, et al. (1996) FAN, a novel WD-repeat protein, couples the p55 TNF-receptor to neutral sphingomyelinase. Cell 86: 937-947.
28	Shafaatian R, Payton MA, Reid JD (1996) PWP2, a member of the WD-repeat family of proteins, is an essential Saccharomyces cerevisiae gene involved in cell separation. Mol Gen Genet 252: 101-114.
29	Scherl A, Couté Y, Déon C, Callé A, Kindbeiter K, Sanchez JC, et al. (2002) Functional proteomic analysis of human nucleolus. Mol Biol Cell 13: 4100-4109.
30	Hirai Y, Louvet E, Oda T, Kumeta M, Watanabe Y, Horigome T, et al. (2013) Nucleolar scaffold protein, WDR46, determines the granular compartmental localization of nucleolin and DDX21. Genes Cells 18: 780-797.
31	Suka N, Nakashima E, Shinmyozu K, Hidaka M, Jingami H (2006) The WD40-repeat protein Pwp1p associates in vivo with 25S ribosomal chromatin in a histone H4 tail-dependent manner. Nucleic Acids Res 34: 3555-3567.
32	Rohrmoser M, Hölzel M, Grimm T, Malamoussi A, Harasim T, Orban M, et al. (2007) Interdependence of Pes1, Bop1, and WDR12 controls nucleolar localization and assembly of the PeBoW complex required for maturation of the 60S ribosomal subunit. Mol Cell biol 27: 3682-3694.
33	Yu B, Mitchell GA, Richter A (2005) Nucleolar localization of cirhin, the protein mutated in North American Indian childhood cirrhosis. Exp Cell Res 311: 218-228.
34	Lukowiak AA, Granneman S, Mattox SA, Speckmann WA, Jones K, Pluk H, et al. (2000) Interaction of the U3-55k protein with U3 snoRNA is mediated by the box B/C motif of U3 and the WD repeats of U3-55k. Nucleic acids res 28: 3462-3471.
35	Granneman S, Pruijn GJM, Horstman W, van Venrooij WJ, Lührmann R, Watkins NJ, et al. (2002) The hU3-55K protein requires 15.5K binding to the box B/C motif as well as flanking RNA elements for its association with the U3 small nucleolar RNA in vitro. J Biol Chem 277: 48490-48500.
36	Hölzel M, Rohrmoser M, Schlee M, Grimm T, Harasim T, Malamoussi A, et al. (2005) Mammalian WDR12 is a novel member of the Pes1-Bop1 complex and is required for ribosome biogenesis and cell proliferation. J Cell Biol 170: 367-378.
37	Iwanami N, Higuchi T, Sasano Y, Fujiwara T, Hoa VQ, Okada M, et al. (2008) WDR55 is a nucleolar modulator of ribosomal RNA synthesis, cell cycle progression, and teleost organ development. PLoS Genet 4: e1000171.
38	Grillari J, Ajuh P, Stadler G, Löscher M, Voglauer R, Ernst W, et al. (2005) SNEV is an evolutionarily conserved splicing factor whose oligomerization is necessary for spliceosome assembly. Nucleic Acids Res 33: 6868-6883.
39	Grote M, Wolf E, Will CL, Lemm I, Agafonov DE, Schomburg A, et al. (2010) Molecular architecture of the human Prp19/CDC5L complex. Mol Cell Biol 30: 2105-2119.
40	Ito S, Sakai A, Nomura T, Miki Y, Ouchida M, Sasaki J, et al. (2001) A novel WD40 repeat protein, WDC146, highly expressed during spermatogenesis in a stage-specific manner. Biochem Biophys Res Commun 280: 656-663.
41	Shi Y, Stefan CJ, Rue SM, Teis D, Emr SD (2011) Two novel WD40 domain–containing proteins, Ere1 and Ere2, function in the retromer-mediated endosomal recycling pathway. Mol Biol Cell 22: 4093-4107.
42	Takagaki Y, Manley JL (1992) A human polyadenylation factor is a G protein beta-subunit homologue. J Biol Chem 267: 23471-23474.
43	Kleiman FE, Manley JL (1999) Functional interaction of BRCA1-associated BARD1 with polyadenylation factor CstF-50. Science 285: 1576-1579.
44	Lindsey LA, Garcia-Blanco MA (1998) Functional conservation of the human homolog of the yeast pre-mRNA splicing factor Prp17p. J Biol Chem 273: 32771-32775.
45	Jurica MS, Licklider LJ, Gygi SP, Grigorieff N, Moore MJ (2002) Purification and characterization of native spliceosomes suitable for three-dimensional structural analysis. RNA 8: 426-439.
46	Schaffert N, Hossbach M, Heintzmann R, Achsel T, Lührmann R (2004) RNAi knockdown of hPrp31 leads to an accumulation of U4/U6 di‐snRNPs in cajal bodies. EMBO J 23: 3000-3009.
47	Ajuh P, Sleeman J, Chusainow J, Lamond AI (2001) A direct interaction between the carboxyl-terminal region of CDC5L and the WD40 domain of PLRG1 is essential for pre-mRNA splicing. J Biol Chem 276: 42370-42381.
48	Takata H, Nishijima H, Ogura S, Sakaguchi T, Bubulya PA, Mochizuki T, et al. (2009) Proteome analysis of human nuclear insoluble fractions. Genes Cells 14: 975-990.
49	Sugaya K, Ishihara Y, Sugaya, K (2011) Enlargement of speckles of SF2/ASF due to loss of function of Smu1 is characterized in the mammalian temperature-sensitive mutant. RNA Biol 8: 488-495.
50	Silva FP, Hamamoto R, Nakamura Y, Furukawa Y (2005) WDRPUH, a novel WD-repeat-containing protein, is highly expressed in human hepatocellular carcinoma and involved in cell proliferation. Neoplasia 7: 348-355.
51	la Cour T, Kiemer L, Mølgaard A, Gupta R, Skriver K, Brunak S (2004) Analysis and prediction of leucine-rich nuclear export signals. Protein Eng Des Sel 17: 527-536.
52	Foth BJ, Ralph SA, Tonkin CJ, Struck NS, Fraunholz M, Roos DS, et al. (2003) Dissecting Apicoplast Targeting in the Malaria Parasite Plasmodium falciparum. Science 299: 705-708.
53	Zuegge J, Ralph S, Schmuker M, McFadden GI, Schneider G (2001) Deciphering apicoplast targeting signals - feature extraction from nuclear-encoded precursors of Plasmodium falciparum apicoplast proteins. Gene 280: 19-26.
54	ApiLoc - A database of published protein sub-cellular localization in Apicomplexa. [http://apiloc.biochem.unimelb.edu.au/apiloc/apiloc]
55	Nakai K, Horton P (1999) PSORT: a program for detecting the sorting signals of proteins and predicting their subcellular localization. Trends Biochem Sci 24: 34-35.
56	Chou KC, Shen HB (2010) A New method for predicting the sub-cellular localization of eukaryotic proteins with both single and multiple sites: Euk-mPLoc 2.0. PLoS One 5: e9931.
57	Claros MG, Vincens P (1996) Computational method to predict mitochondrially imported proteins and their targeting sequences. Eur J Biochem 241: 779-786.
