# Supplementary material for: Genome-Wide Collation of the Plasmodium falciparum WDR Protein Superfamily Reveals Malarial Parasite-Specific Features
Source: PLoS One. 2015 Jun 4;10(6):e0128507. doi: 10.1371/journal.pone.0128507 (PMC4456382; doi:10.1371/journal.pone.0128507)
Supplement: S7 Table — (XLSX) [file pone.0128507.s012.xlsx]

## Sheet: String interactions
Table S7. PfWDRs protein-protein associations derived from STRING database, Y2H interaction data and literature.
Sr. No.	Partner 1 (PfWDRs) gene ID	Partner 1 description	Partner 2 gene ID	Partner 2 description	STRING confidence score
1	PF3D7_0110700	chromatin assembly factor 1 protein WD40 domain, putative	PF3D7_0925700	histone deacetylase (HDAC1)	0.773
			PF3D7_0624600	SNF2 helicase, putative (ISWI)	0.754
			PF3D7_0316300.1	inorganic pyrophosphatase, putative	0.741
			PF3D7_1224500	histone chaperone ASF1, putative (ASF1)	0.73
			PF3D7_1360700	SUMO ligase, putative	0.686
			PF3D7_1033700	bromodomain protein, putative	0.662
			PF3D7_1008000	inositol polyphosphate kinase, putative (IPK1)	0.659
			PF3D7_0110400	DNA-directed RNA polymerase 2, putative	0.657
			PF3D7_0925600	zinc binding protein (Yippee), putative	0.653
			PF3D7_1008100	conserved Plasmodium protein, unknown function	0.653
			PF3D7_0110800	transcription initiation factor TFIIB, putative	0.653
			PF3D7_0110500	bromodomain protein, putative	0.651
			PF3D7_1136300	tudor staphylococcal nuclease (TSN)	0.651
			PF3D7_1033600	myb2 transcription factor, putative (Myb2)	0.618
			PF3D7_0604100	transcription factor with AP2 domain(s),SPE2-interacting protein (SIP2)	0.579
			PF3D7_1105000	histone H4 (H4)	0.53
			PF3D7_1333700	histone H3 variant (CenH3)	0.5
			PF3D7_1236100	clustered-asparagine-rich protein	0.49
			PF3D7_1409800	RNA binding protein Bruno, putative (HoBo)	0.49
			PF3D7_1359400	rRNA associated RNA binding protein, putative	0.49
			PF3D7_1139100	RNA binding protein, putative	0.49
			PF3D7_1022000	RNA binding protein, putative	0.49
			PF3D7_0823200	RNA binding protein, putative	0.49
			PF3D7_0416400	histone acetyltransferase, putative (HAT1)	0.478
			PF3D7_1361000	arginine methyltransferase 5, putative (PRMT5)	0.474
			PF3D7_0610400	histone H3 (H3)	0.456
			PF3D7_0617900	histone H3 variant, putative (H3.3)	0.455
			PF3D7_0711400	sin3 associated polypeptide p18-like protein	0.446
2	PF3D7_1329300	chromatin assembly factor 1 subunit, putative	PF3D7_0501800	chromosome assembly factor 1 (CAF1)	0.772
			PF3D7_0316300.1	inorganic pyrophosphatase, putative	0.741
			PF3D7_1224500	histone chaperone ASF1, putative (ASF1)	0.73
			PF3D7_0925700	histone deacetylase (HDAC1)	0.591
			PF3D7_1236100	clustered-asparagine-rich protein	0.49
			PF3D7_1409800	RNA binding protein Bruno, putative (HoBo)	0.49
			PF3D7_1359400	rRNA associated RNA binding protein, putative	0.49
			PF3D7_1022000	RNA binding protein, putative	0.49
			PF3D7_0823200	RNA binding protein, putative	0.49
			PF3D7_1105000	histone H4 (H4)	0.48
			PF3D7_0711400	sin3 associated polypeptide p18-like protein	0.446
3	PF3D7_1433300	chromatin assembly factor 1 P55 subunit, putative	PF3D7_0316300.1	inorganic pyrophosphatase, putative	0.696
			PF3D7_0622800	leucine--tRNA ligase, putative	0.651
			PF3D7_0508400	transcription factor IIb, putative	0.651
			PF3D7_0409600	replication protein A1, large subunit (RPA1)	0.651
			PF3D7_0317600	40S ribosomal protein S11, putative	0.651
			PF3D7_0102900	aspartate--tRNA ligase	0.651
			PF3D7_1408400	DNA-repair helicase, putative	0.651
			PF3D7_1331800	60S ribosomal protein L23, putative	0.651
			PF3D7_1111100	replication factor C subunit 5, putative (RFC5)	0.651
			PF3D7_1019400	60S ribosomal protein L30e, putative	0.651
			PF3D7_0719700	40S ribosomal protein S10, putative	0.651
			PF3D7_1213800	proline--tRNA ligase, putative	0.649
			PF3D7_0904800	replication protein A1, small fragment	0.649
			PF3D7_0322900	40S ribosomal protein S3A, putative	0.649
			PF3D7_1034900	methionine--tRNA ligase, putative	0.641
			PF3D7_1411400	plastid replication-repair enzyme (PREX)	0.639
			PF3D7_1224500	histone chaperone ASF1, putative (ASF1)	0.619
			PF3D7_0925700	histone deacetylase (HDAC1)	0.588
			PF3D7_1209300	zinc finger transcription factor, putative (KROX1)	0.587
			PF3D7_1317100	DNA replication licensing factor MCM4 (MCM4)	0.583
			PF3D7_1463200	replication factor C3 (RFC3)	0.583
			PF3D7_0507100	60S ribosomal protein L4, putative	0.581
			PF3D7_1218600	arginine--tRNA ligase, putative	0.579
			PF3D7_0516900	60S ribosomal protein L8, putative	0.579
			PF3D7_0219600	replication factor C subunit 1, putative	0.579
			PF3D7_1427500	DNA mismatch repair protein Msh2p, putative	0.579
			PF3D7_1355100	DNA replication licensing factor MCM6 (MCM6)	0.579
			PF3D7_1236100	clustered-asparagine-rich protein	0.49
			PF3D7_1409800	RNA binding protein Bruno, putative (HoBo)	0.49
			PF3D7_1359400	rRNA associated RNA binding protein, putative	0.49
			PF3D7_1139100	RNA binding protein, putative	0.49
			PF3D7_1022000	RNA binding protein, putative	0.49
			PF3D7_0823200	RNA binding protein, putative	0.49
			PF3D7_1331700	glutamine--tRNA ligase, putative	0.485
			PF3D7_0919000	nucleosome assembly protein (NAPS)	0.48
			PF3D7_0711400	sin3 associated polypeptide p18-like protein	0.446
4	PF3D7_0501800	chromosome assembly factor 1 (CAF1)	PF3D7_1224500	histone chaperone ASF1, putative (ASF1)	0.981
			PF3D7_1105000	histone H4 (H4)	0.819
			PF3D7_0110700	chromatin assembly factor 1 protein WD40 domain, putative	0.773
			PF3D7_1433300	chromatin assembly factor 1 P55 subunit, putative	0.773
			PF3D7_1226600	proliferating cell nuclear antigen 2 (PCNA2)	0.728
			PF3D7_1361900	proliferating cell nuclear antigen (PCNA)	0.728
			PF3D7_0216000	DEAD/DEAH box helicase, putative	0.699
			PF3D7_0617900	histone H3 variant, putative (H3.3)	0.696
			PF3D7_0610400	histone H3 (H3)	0.696
			PF3D7_1333700	histone H3 variant (CenH3)	0.697
			PF3D7_0616200	Ndc80 homologue, putative	0.688
			PF3D7_1118600	histone acetyltransferase, putative (MYST)	0.658
			PF3D7_1033700	bromodomain protein, putative	0.652
			PF3D7_1234100	conserved Plasmodium protein, unknown function	0.651
			PF3D7_1212900	bromodomain protein, putative	0.651
			PF3D7_1023900	chromodomain-helicase-DNA-binding protein 1 homolog, putative (CHD1)	0.65
			PF3D7_0617800	histone H2A (H2A)	0.648
			PF3D7_1360800	falcilysin (FLN)	0.64
			PF3D7_1409300	DNA damage-inducible protein 1, putative (DDI1)	0.601
			PF3D7_0609900	conserved Plasmodium protein, unknown function	0.585
			PF3D7_0914600	zinc binding protein, putative	0.58
			PF3D7_1224500	histone chaperone ASF1, putative (ASF1)	0.576
			PF3D7_1105100	histone H2B (H2B)	0.575
			PF3D7_0110700	chromatin assembly factor 1 protein WD40 domain, putative	0.576
			PF3D7_1433400	conserved Plasmodium membrane protein, unknown function	0.576
			PF3D7_1357800	TCP-1/cpn60 chaperonin family, putative	0.576
			PF3D7_1361900	proliferating cell nuclear antigen (PCNA)	0.541
			PF3D7_0216000	DEAD/DEAH box helicase, putative	0.541
			PF3D7_0617900	histone H3 variant, putative (H3.3)	0.51
			PF3D7_0610400	histone H3 (H3)	0.503
			PF3D7_1333800	conserved Plasmodium protein, unknown function	0.493
			PF3D7_0616200	Ndc80 homologue, putative	0.492
			PF3D7_1118700	conserved Plasmodium protein, unknown function	0.489
			PF3D7_1033800	plasmepsin VII	0.474
			PF3D7_1234100	conserved Plasmodium protein, unknown function	0.474
			PF3D7_1212900	bromodomain protein, putative	0.467
			PF3D7_1024000	conserved Plasmodium protein, unknown function	0.45
			PF3D7_0617800	histone H2A (H2A)	0.447
			PF3D7_0416400	histone acetyltransferase, putative (HAT1)	0.444
			PF3D7_1409400	conserved Plasmodium membrane protein, unknown function	0.436
			PF3D7_0609900	conserved Plasmodium protein, unknown function	0.422
			PF3D7_0914600	zinc binding protein, putative	0.419
			PF3D7_1209400	conserved Plasmodium protein, unknown function	0.414
5	PF3D7_0802300	rRNA processing WD-repeat protein, putative	PF3D7_1357700	U3 snoRNA-associated small subunit rRNA processing protein, putative	0.897
			PF3D7_1118500	box C/D snoRNP rRNA 2'-O-methylation factor, putative	0.879
			PF3D7_0106700	small ribosomal subunit assembling AARP2 protein (AARP2)	0.871
			PF3D7_1461200	U3 small nucleolar ribonucleoprotein protein IMP3, putative (IMP3)	0.871
			PF3D7_0818800	U3 small nucleolar ribonucleoprotein protein, putative	0.871
			PF3D7_1302700	DEAD/DEAH box ATP-dependent RNA helicase, putative	0.87
			PF3D7_1407100	fibrillarin, putative (NOP1)	0.848
			PF3D7_1224400	conserved Plasmodium protein, unknown function	0.843
			PF3D7_1469300	small subunit rRNA processing KH domain protein, putative	0.822
			PF3D7_1109400	U3/U14 snoRNA-associated small subunit rRNA processing protein, putative	0.819
			PF3D7_1020700	ribosomal processing ATPase, putative	0.814
			PF3D7_1008800	nucleolar protein 5, putative (NOP5)	0.796
			PF3D7_0208200	RNA binding protein, putative	0.788
			PF3D7_1225500	small subunit rRNA processing factor, putative	0.786
			PF3D7_0821500	ribosome biogenesis protein nep1 homologue, putative	0.786
			PF3D7_0917600	pre-mRNA-splicing factor ATP-dependent RNA helicase PRP43, putative (PRP43)	0.786
			PF3D7_1368400	conserved Plasmodium protein, unknown function	0.772
			PF3D7_0720100	small subunit rRNA processing protein, putative	0.764
			PF3D7_1128200	multiprotein bridging factor type 1, putative (MBF1)	0.667
			PF3D7_1217200	snoRNA-associated small subunit rRNA processing protein, putative	0.663
			PF3D7_1404500	U3 small nucleolar ribonucleoprotein, U3 snoRNP, putative	0.663
			PF3D7_1332700	DEAD/DEAH box ATP-dependent RNA helicase, putative	0.663
			PF3D7_0807500	proteasome subunit alpha, putative	0.663
			PF3D7_1358800	40S ribosomal protein S13, putative	0.641
			PF3D7_0616000	pyridoxine kinase (PdxK)	0.639
			PF3D7_1207100	small subunit rRNA processing factor, putative	0.635
			PF3D7_0103600	ATP-dependent RNA helicase, putative	0.587
			PF3D7_1021500	RNA helicase, putative	0.587
			PF3D7_1249900	apicoplast dimethyladenosine synthase, putative	0.579
			PF3D7_1415800	small subunit rRNA dimethylase, putative	0.579
			PF3D7_1132700	mitochondrial ribosomal protein L2 precursor	0.577
			PF3D7_1105400	40S ribosomal protein S4, putative	0.577
			PF3D7_0617800	histone H2A (H2A)	0.575
			PF3D7_1471000	RNA 3'-terminal phosphate cyclase-like protein, putative	0.551
			PF3D7_1417500	pseudouridine synthase, putative	0.533
			PF3D7_1018000	tRNA pseudouridine synthase, putative	0.533
			PF3D7_1451900	small subunit rRNA processing factor, putative	0.528
			PF3D7_1123900	splicing factor, putative	0.528
			PF3D7_1108400	casein kinase 2, alpha subunit (CK2alpha)	0.528
			PF3D7_0818400	nucleolar preribosomal assembly protein, putative (UTP24)	0.528
			PF3D7_1342400	casein kinase II beta chain (CK2beta2)	0.524
			PF3D7_1103700	casein kinase II beta chain (CK2beta1)	0.524
			PF3D7_0305500	conserved Plasmodium protein, unknown function	0.491
			PF3D7_0915400	6-phosphofructokinase (PFK9)	0.49
			PF3D7_1128300	6-phosphofructokinase (PFK11)	0.49
			PF3D7_1107700	pescadillo-like protein (PES)	0.488
			PF3D7_0630900	DEAD/DEAH box ATP-dependent RNA helicase (Has1p)	0.447
			PF3D7_0411400	DEAD box ATP-dependent RNA helicase, putative	0.447
			PF3D7_1307300	DEAD box helicase, putative	0.447
6	PF3D7_1448000	U3 snoRNA-associated small subunit rRNA processing protein, putative	PF3D7_0106700	small ribosomal subunit assembling AARP2 protein (AARP2)	0.87
			PF3D7_1118500	box C/D snoRNP rRNA 2'-O-methylation factor, putative	0.869
			PF3D7_0802300	rRNA processing WD-repeat protein, putative	0.85
			PF3D7_1302700	DEAD/DEAH box ATP-dependent RNA helicase, putative	0.848
			PF3D7_1368400	conserved Plasmodium protein, unknown function	0.839
			PF3D7_1224400	conserved Plasmodium protein, unknown function	0.837
			PF3D7_1469300	small subunit rRNA processing KH domain protein, putative	0.821
			PF3D7_1461200	U3 small nucleolar ribonucleoprotein protein IMP3, putative (IMP3)	0.821
			PF3D7_1217200	snoRNA-associated small subunit rRNA processing protein, putative	0.819
			PF3D7_1407100	fibrillarin, putative (NOP1)	0.819
			PF3D7_1020700	ribosomal processing ATPase, putative	0.819
			PF3D7_1109400	U3/U14 snoRNA-associated small subunit rRNA processing protein, putative	0.788
			PF3D7_1225500	small subunit rRNA processing factor, putative	0.785
			PF3D7_0103600	ATP-dependent RNA helicase, putative	0.785
			PF3D7_1021500	RNA helicase, putative	0.785
			PF3D7_0821500	ribosome biogenesis protein nep1 homologue, putative	0.785
			PF3D7_1008800	nucleolar protein 5, putative (NOP5)	0.772
			PF3D7_1369700	U1 small nuclear ribonucleoprotein a, putative	0.61
			PF3D7_1358800	40S ribosomal protein S13, putative	0.579
			PF3D7_0720100	small subunit rRNA processing protein, putative	0.579
			PF3D7_1249900	apicoplast dimethyladenosine synthase, putative	0.577
			PF3D7_1415800	small subunit rRNA dimethylase, putative	0.577
			PF3D7_1408600	40S ribosomal protein S8e, putative	0.577
			PF3D7_0208200	RNA binding protein, putative	0.551
			PF3D7_0818800	U3 small nucleolar ribonucleoprotein protein, putative	0.539
			PF3D7_1123900	splicing factor, putative	0.537
			PF3D7_1451900	small subunit rRNA processing factor, putative	0.536
			PF3D7_1404500	U3 small nucleolar ribonucleoprotein, U3 snoRNP, putative	0.536
			PF3D7_1471000	RNA 3'-terminal phosphate cyclase-like protein, putative	0.534
			PF3D7_0818400	nucleolar preribosomal assembly protein, putative (UTP24)	0.534
			PF3D7_0917600	pre-mRNA-splicing factor ATP-dependent RNA helicase PRP43, putative (PRP43)	0.532
			PF3D7_1332700	DEAD/DEAH box ATP-dependent RNA helicase, putative	0.528
			PF3D7_1108400	casein kinase 2, alpha subunit (CK2alpha)	0.528
			PF3D7_0807500	proteasome subunit alpha, putative	0.528
			PF3D7_1342400	casein kinase II beta chain (CK2beta2)	0.524
			PF3D7_1103700	casein kinase II beta chain (CK2beta1)	0.524
			PF3D7_1433000	ribosome biogenesis protein, NOP10-like	0.494
			PF3D7_1417500	pseudouridine synthase, putative	0.488
			PF3D7_1018000	tRNA pseudouridine synthase, putative	0.488
7	PF3D7_1013100	U3 snoRNA-associated small subunit rRNA processing protein, putative	PF3D7_0818800	U3 small nucleolar ribonucleoprotein protein, putative	0.869
			PF3D7_0106700	small ribosomal subunit assembling AARP2 protein (AARP2)	0.869
			PF3D7_1224400	conserved Plasmodium protein, unknown function	0.853
			PF3D7_0802300	rRNA processing WD-repeat protein, putative	0.851
			PF3D7_1448000	U3 snoRNA-associated small subunit rRNA processing protein, putative	0.849
			PF3D7_1118500	box C/D snoRNP rRNA 2'-O-methylation factor, putative	0.848
			PF3D7_1008800	nucleolar protein 5, putative (NOP5)	0.833
			PF3D7_1302700	DEAD/DEAH box ATP-dependent RNA helicase, putative	0.821
			PF3D7_1461200	U3 small nucleolar ribonucleoprotein protein IMP3, putative (IMP3)	0.82
			PF3D7_1407100	fibrillarin, putative (NOP1)	0.819
			PF3D7_1020700	ribosomal processing ATPase, putative	0.819
			PF3D7_1225500	small subunit rRNA processing factor, putative	0.785
			PF3D7_0821500	ribosome biogenesis protein nep1 homologue, putative	0.785
			PF3D7_0110200	FAD-linked sulfhydryl oxidase ERV1, putative (ERV1)	0.72
			PF3D7_0720100	small subunit rRNA processing protein, putative	0.673
			PF3D7_1027800	60S ribosomal protein L3, putative	0.609
			PF3D7_1109400	U3/U14 snoRNA-associated small subunit rRNA processing protein, putative	0.572
			PF3D7_0208200	RNA binding protein, putative	0.551
			PF3D7_1123900	splicing factor, putative	0.537
			PF3D7_1217200	snoRNA-associated small subunit rRNA processing protein, putative	0.536
			PF3D7_1451900	small subunit rRNA processing factor, putative	0.536
			PF3D7_1404500	U3 small nucleolar ribonucleoprotein, U3 snoRNP, putative	0.536
			PF3D7_1471000	RNA 3'-terminal phosphate cyclase-like protein, putative	0.534
			PF3D7_0818400	nucleolar preribosomal assembly protein, putative (UTP24)	0.534
			PF3D7_0917600	pre-mRNA-splicing factor ATP-dependent RNA helicase PRP43, putative (PRP43)	0.532
			PF3D7_1469300	small subunit rRNA processing KH domain protein, putative	0.528
			PF3D7_1332700	DEAD/DEAH box ATP-dependent RNA helicase, putative	0.528
			PF3D7_1303400	conserved Plasmodium protein, unknown function	0.528
			PF3D7_1108400	casein kinase 2, alpha subunit (CK2alpha)	0.528
			PF3D7_0807500	proteasome subunit alpha, putative	0.528
			PF3D7_0103600	ATP-dependent RNA helicase, putative	0.524
			PF3D7_1342400	casein kinase II beta chain (CK2beta2)	0.524
			PF3D7_1103700	casein kinase II beta chain (CK2beta1)	0.524
			PF3D7_1021500	RNA helicase, putative	0.524
			PF3D7_1028400	nucleolar preribosomal assembly protein, putative	0.499
			PF3D7_1368400	conserved Plasmodium protein, unknown function	0.494
			PF3D7_1310800	conserved Plasmodium protein, unknown function	0.494
			PF3D7_1367600	ribosome biogenesis protein MRT4, putative	0.49
			PF3D7_1417500	pseudouridine synthase, putative	0.488
			PF3D7_1018000	tRNA pseudouridine synthase, putative	0.488
8	PF3D7_1357700	U3 snoRNA-associated small subunit rRNA processing protein, putative	PF3D7_1224400	conserved Plasmodium protein, unknown function	0.895
			PF3D7_0106700	small ribosomal subunit assembling AARP2 protein (AARP2)	0.869
			PF3D7_1118500	box C/D snoRNP rRNA 2'-O-methylation factor, putative	0.869
			PF3D7_1448000	U3 snoRNA-associated small subunit rRNA processing protein, putative	0.848
			PF3D7_1013100	U3 snoRNA-associated small subunit rRNA processing protein, putative	0.846
			PF3D7_1461200	U3 small nucleolar ribonucleoprotein protein IMP3, putative (IMP3)	0.82
			PF3D7_0208200	RNA binding protein, putative	0.819
			PF3D7_1407100	fibrillarin, putative (NOP1)	0.819
			PF3D7_1020700	ribosomal processing ATPase, putative	0.819
			PF3D7_1225500	small subunit rRNA processing factor, putative	0.785
			PF3D7_0821500	ribosome biogenesis protein nep1 homologue, putative	0.785
			PF3D7_1008800	nucleolar protein 5, putative (NOP5)	0.768
			PF3D7_1434300	Hsp70/Hsp90 organizing protein (HOP)	0.714
			PF3D7_1368400	conserved Plasmodium protein, unknown function	0.658
			PF3D7_0419800	60S ribosomal protein L7ae/L30e, putative	0.59
			PF3D7_1109400	U3/U14 snoRNA-associated small subunit rRNA processing protein, putative	0.572
			PF3D7_0818800	U3 small nucleolar ribonucleoprotein protein, putative	0.57
			PF3D7_0917600	pre-mRNA-splicing factor ATP-dependent RNA helicase PRP43, putative (PRP43)	0.528
			PF3D7_1471000	RNA 3'-terminal phosphate cyclase-like protein, putative	0.528
			PF3D7_1469300	small subunit rRNA processing KH domain protein, putative	0.528
			PF3D7_1451900	small subunit rRNA processing factor, putative	0.528
			PF3D7_1404500	U3 small nucleolar ribonucleoprotein, U3 snoRNP, putative	0.528
			PF3D7_1332700	DEAD/DEAH box ATP-dependent RNA helicase, putative	0.528
			PF3D7_1123900	splicing factor, putative	0.528
			PF3D7_1108400	casein kinase 2, alpha subunit (CK2alpha)	0.528
			PF3D7_0818400	nucleolar preribosomal assembly protein, putative (UTP24)	0.528
			PF3D7_0807500	proteasome subunit alpha, putative	0.528
			PF3D7_0103600	ATP-dependent RNA helicase, putative	0.524
			PF3D7_1342400	casein kinase II beta chain (CK2beta2)	0.524
			PF3D7_1103700	casein kinase II beta chain (CK2beta1)	0.524
			PF3D7_1021500	RNA helicase, putative	0.524
			PF3D7_1417500	pseudouridine synthase, putative	0.488
			PF3D7_1362300	conserved protein, unknown function	0.488
			PF3D7_1018000	tRNA pseudouridine synthase, putative	0.488
9	PF3D7_0722600	nucleolar rRNA processing protein, putative	PF3D7_0106700	small ribosomal subunit assembling AARP2 protein (AARP2)	0.895
			PF3D7_0208200	RNA binding protein, putative	0.892
			PF3D7_1109400	U3/U14 snoRNA-associated small subunit rRNA processing protein, putative	0.883
			PF3D7_1020700	ribosomal processing ATPase, putative	0.882
			PF3D7_1118500	box C/D snoRNP rRNA 2'-O-methylation factor, putative	0.88
			PF3D7_1357700	U3 snoRNA-associated small subunit rRNA processing protein, putative	0.879
			PF3D7_1407100	fibrillarin, putative (NOP1)	0.878
			PF3D7_0802300	rRNA processing WD-repeat protein, putative	0.878
			PF3D7_1013100	U3 snoRNA-associated small subunit rRNA processing protein, putative	0.825
			PF3D7_1302700	DEAD/DEAH box ATP-dependent RNA helicase, putative	0.821
			PF3D7_1461200	U3 small nucleolar ribonucleoprotein protein IMP3, putative (IMP3)	0.82
			PF3D7_1448000	U3 snoRNA-associated small subunit rRNA processing protein, putative	0.819
			PF3D7_1217200	snoRNA-associated small subunit rRNA processing protein, putative	0.789
			PF3D7_1225500	small subunit rRNA processing factor, putative	0.786
			PF3D7_0821500	ribosome biogenesis protein nep1 homologue, putative	0.786
			PF3D7_1368400	conserved Plasmodium protein, unknown function	0.772
			PF3D7_1008800	nucleolar protein 5, putative (NOP5)	0.759
			PF3D7_1469300	small subunit rRNA processing KH domain protein, putative	0.665
			PF3D7_1302800	40S ribosomal protein S7, putative	0.633
			PF3D7_1358800	40S ribosomal protein S13, putative	0.581
			PF3D7_0917600	pre-mRNA-splicing factor ATP-dependent RNA helicase PRP43, putative (PRP43)	0.572
			PF3D7_1404500	U3 small nucleolar ribonucleoprotein, U3 snoRNP, putative	0.571
			PF3D7_1224400	conserved Plasmodium protein, unknown function	0.528
			PF3D7_1471000	RNA 3'-terminal phosphate cyclase-like protein, putative	0.528
			PF3D7_1451900	small subunit rRNA processing factor, putative	0.528
			PF3D7_1332700	DEAD/DEAH box ATP-dependent RNA helicase, putative	0.528
			PF3D7_1123900	splicing factor, putative	0.528
			PF3D7_0818800	U3 small nucleolar ribonucleoprotein protein, putative	0.528
			PF3D7_0818400	nucleolar preribosomal assembly protein, putative (UTP24)	0.528
			PF3D7_0807500	proteasome subunit alpha, putative	0.528
			PF3D7_0103600	ATP-dependent RNA helicase, putative	0.524
			PF3D7_1021500	RNA helicase, putative	0.524
			PF3D7_1126200	40S ribosomal protein S18, putative	0.49
			PF3D7_0912900	26S proteasome regulatory subunit, putative	0.489
			PF3D7_1417500	pseudouridine synthase, putative	0.489
			PF3D7_1018000	tRNA pseudouridine synthase, putative	0.489
			PF3D7_1249900	apicoplast dimethyladenosine synthase, putative	0.446
			PF3D7_1415800	small subunit rRNA dimethylase, putative	0.446
			PF3D7_0630900	DEAD/DEAH box ATP-dependent RNA helicase (Has1p)	0.445
			PF3D7_0411400	DEAD box ATP-dependent RNA helicase, putative	0.445
			PF3D7_1307300	DEAD box helicase, putative	0.445
10	PF3D7_0409200	40S ribosomal processing protein, putative	PF3D7_1008800	nucleolar protein 5, putative (NOP5)	0.901
			PF3D7_0722600	nucleolar rRNA processing protein, putative	0.894
			PF3D7_0208200	RNA binding protein, putative	0.883
			PF3D7_1407100	fibrillarin, putative (NOP1)	0.862
			PF3D7_0106700	small ribosomal subunit assembling AARP2 protein (AARP2)	0.848
			PF3D7_1118500	box C/D snoRNP rRNA 2'-O-methylation factor, putative	0.848
			PF3D7_1109400	U3/U14 snoRNA-associated small subunit rRNA processing protein, putative	0.821
			PF3D7_1461200	U3 small nucleolar ribonucleoprotein protein IMP3, putative (IMP3)	0.82
			PF3D7_1020700	ribosomal processing ATPase, putative	0.819
			PF3D7_0802300	rRNA processing WD-repeat protein, putative	0.805
			PF3D7_1360700	SUMO ligase, putative	0.784
			PF3D7_1225500	small subunit rRNA processing factor, putative	0.784
			PF3D7_0821500	ribosome biogenesis protein nep1 homologue, putative	0.784
			PF3D7_1368400	conserved Plasmodium protein, unknown function	0.772
			PF3D7_1013100	U3 snoRNA-associated small subunit rRNA processing protein, putative	0.729
			PF3D7_1357700	U3 snoRNA-associated small subunit rRNA processing protein, putative	0.728
			PF3D7_1448000	U3 snoRNA-associated small subunit rRNA processing protein, putative	0.723
			PF3D7_0624600	SNF2 helicase, putative (ISWI)	0.692
			PF3D7_0110700	chromatin assembly factor 1 protein WD40 domain, putative	0.688
			PF3D7_1136300	tudor staphylococcal nuclease (TSN)	0.688
			PF3D7_1309500	small nucleolar ribonucleoprotein, putative	0.618
			PF3D7_0409100	U4/U6 small nuclear ribonucleoprotein PRP31, putative (PRPF31)	0.612
			PF3D7_1404500	U3 small nucleolar ribonucleoprotein, U3 snoRNP, putative	0.608
			PF3D7_1471000	RNA 3'-terminal phosphate cyclase-like protein, putative	0.606
			PF3D7_0604100	transcription factor with AP2 domain(s),SPE2-interacting protein (SIP2)	0.585
			PF3D7_1358800	40S ribosomal protein S13, putative	0.579
			PF3D7_1408600	40S ribosomal protein S8e, putative	0.577
			PF3D7_0818800	U3 small nucleolar ribonucleoprotein protein, putative	0.539
			PF3D7_1413400	30S ribosomal protein S9, putative	0.539
			PF3D7_1137100	mitochondrial ribosomal protein S9 precursor, putative	0.538
			PF3D7_1123900	splicing factor, putative	0.537
			PF3D7_1217200	snoRNA-associated small subunit rRNA processing protein, putative	0.536
			PF3D7_1451900	small subunit rRNA processing factor, putative	0.536
			PF3D7_0818400	nucleolar preribosomal assembly protein, putative (UTP24)	0.534
			PF3D7_0917600	pre-mRNA-splicing factor ATP-dependent RNA helicase PRP43, putative (PRP43)	0.532
			PF3D7_1302700	DEAD/DEAH box ATP-dependent RNA helicase, putative	0.532
			PF3D7_0416400	histone acetyltransferase, putative (HAT1)	0.528
			PF3D7_1224400	conserved Plasmodium protein, unknown function	0.528
			PF3D7_1469300	small subunit rRNA processing KH domain protein, putative	0.528
			PF3D7_1332700	DEAD/DEAH box ATP-dependent RNA helicase, putative	0.528
			PF3D7_0807500	proteasome subunit alpha, putative	0.528
			PF3D7_0103600	ATP-dependent RNA helicase, putative	0.527
			PF3D7_1021500	RNA helicase, putative	0.527
			PF3D7_1249900	apicoplast dimethyladenosine synthase, putative	0.524
			PF3D7_1415800	small subunit rRNA dimethylase, putative	0.524
			PF3D7_0422700	eukaryotic initiation factor, putative	0.494
			PF3D7_1230600	sun-family protein, putative	0.491
			PF3D7_1129400	RNA methyltransferase, putative	0.491
			PF3D7_1020400	S-adenosyl-L-methionine-dependent methyltransferase, putative	0.491
			PF3D7_0218400	DEAD/DEAH box ATP-dependent RNA helicase, putative	0.49
			PF3D7_1417500	pseudouridine synthase, putative	0.489
			PF3D7_1332900	isoleucine--tRNA ligase, putative	0.489
			PF3D7_1018000	tRNA pseudouridine synthase, putative	0.489
			PF3D7_1460400	ubiquitin carboxyl-terminal hydrolase isozyme L3 (UCHL3)	0.484
			PF3D7_1426200	arginine methyltransferase 1 (PRMT1)	0.484
			PF3D7_1361000	arginine methyltransferase 5, putative (PRMT5)	0.484
			PF3D7_0811500	histone-arginine methyltransferase, putative (CARM1)	0.484
			PF3D7_1117100	deubiquinating/deneddylating enzyme (UCH54)	0.481
			PF3D7_1211600	lysine-specific histone demethylase 1, putative (LSD1)	0.48
11	PF3D7_1237600	rRNA processing WD-repeat protein, putative	PF3D7_0729400	BRIX protein, putative	0.792
			PF3D7_1028300	nucleolar preribosomal assembly protein, putative	0.788
			PF3D7_1008800	nucleolar protein 5, putative (NOP5)	0.74
			PF3D7_1424100	60S ribosomal protein L5, putative	0.662
			PF3D7_1412800	N-myristoyltransferase (NMT)	0.64
			PF3D7_0524900	tRNA-YW synthesizing protein, putative	0.633
			PF3D7_1309500	small nucleolar ribonucleoprotein, putative	0.61
			PF3D7_0415900	60S ribosomal protein L15, putative	0.581
			PF3D7_1430300	acid phosphatase, putative	0.581
			PF3D7_1130700	structural maintenance of chromosome protein, putative	0.578
			PF3D7_1424400	60S ribosomal protein L7-3, putative	0.577
			PF3D7_0405000	ATP-dependent RNA helicase, putative	0.575
			PF3D7_1318400	chromosome segregation protein, putative	0.576
			PF3D7_1332500	SAM-dependent RNA methyltransferase, putative	0.52
			PF3D7_1129500	A/G-specific adenine glycosylase, putative	0.493
			PF3D7_1439300	conserved Plasmodium protein, unknown function	0.489
			PF3D7_0716200	conserved Plasmodium protein, unknown function	0.489
			PF3D7_0613400	apicoplast ribosomal protein L18 precursor, putative	0.432
12	PF3D7_1405800	large subunit rRNA processing protein, putative	PF3D7_1107700	pescadillo-like protein (PES)	0.956
			PF3D7_0729400	BRIX protein, putative	0.911
			PF3D7_1332800	translation initiation factor 6, putative	0.91
			PF3D7_1367600	ribosome biogenesis protein MRT4, putative	0.89
			PF3D7_1028400	nucleolar preribosomal assembly protein, putative	0.868
			PF3D7_1028300	nucleolar preribosomal assembly protein, putative	0.801
			PF3D7_0931100	nucleolar protein Nop52, putative	0.8
			PF3D7_0707900	large ribosomal subunit processing protein, putative	0.784
			PF3D7_1027800	60S ribosomal protein L3, putative	0.764
			PF3D7_1419100	ATP-dependent RNA helicase, putative	0.757
			PF3D7_1251500	DEAD/DEAH box ATP-dependent RNA helicase, putative	0.74
			PF3D7_0921800	nucleolar preribosomal assembly protein, putative	0.74
			PF3D7_1008800	nucleolar protein 5, putative (NOP5)	0.74
			PF3D7_1123400	translation elongation factor EF-1, subunit alpha, putative	0.736
			PF3D7_0528800	nucleolar preribosomal GTPase, putative	0.728
			PF3D7_0410700	GTPase, putative	0.728
			PF3D7_0307200	60S ribosomal protein L7, putative	0.711
			PF3D7_1445200	RNA helicase, putative	0.71
			PF3D7_1407500	tRNA m2G10 methyltransferase subunit, putative	0.706
			PF3D7_0814300	ATPase, putative	0.705
			PF3D7_1466700	large ribosomal subunit assembling protein, putative	0.704
			PF3D7_0721300	DEAD/DEAH box ATP-dependent RNA helicase, putative	0.685
			PF3D7_1404500	U3 small nucleolar ribonucleoprotein, U3 snoRNP, putative	0.661
			PF3D7_1368400	conserved Plasmodium protein, unknown function	0.653
			PF3D7_0827000	ATP-dependent RNA helicase DBP10, putative (DBP10)	0.648
			PF3D7_1247900	nucleolar rRNA processing protein, putative	0.647
			PF3D7_1241800	DEAD/DEAH box ATP-dependent RNA helicase, putative	0.646
			PF3D7_1236700	s-adenosyl-methyltransferase, putative	0.643
			PF3D7_0212300	peptide chain release factor subunit 1, putative	0.639
			PF3D7_1323400	60S ribosomal protein L23a, putative	0.631
			PF3D7_1467400	50S ribosomal protein L22, apicoplast, putative (L22)	0.603
			PF3D7_1235700	ATP synthase subunit beta, mitochondrial	0.603
			PF3D7_0612900	nucleolar GTP-binding protein 1, putative	0.596
			PF3D7_0414700	GTP binding protein, putative	0.596
			PF3D7_0913000	conserved Plasmodium protein, unknown function	0.589
			PF3D7_1469300	small subunit rRNA processing KH domain protein, putative	0.589
			PF3D7_1348900	conserved Plasmodium protein, unknown function	0.589
			PF3D7_0419800	60S ribosomal protein L7ae/L30e, putative	0.579
			PF3D7_0106700	small ribosomal subunit assembling AARP2 protein (AARP2)	0.579
			PF3D7_1230600	sun-family protein, putative	0.563
			PF3D7_1129400	RNA methyltransferase, putative	0.563
			PF3D7_1020400	S-adenosyl-L-methionine-dependent methyltransferase, putative	0.563
			PF3D7_1418000	ubiquitin fusion degradation protein UFD1, putative (UFD1)	0.563
			PF3D7_0422400	40S ribosomal protein S19, putative	0.491
			PF3D7_0812400	karyopherin alpha (KARalpha)	0.481
			PF3D7_1227800	histone S-adenosyl methyltransferase, putative	0.428
			PF3D7_1417500	pseudouridine synthase, putative	0.402
			PF3D7_1018000	tRNA pseudouridine synthase, putative	0.402
13	PF3D7_0308600	pre-mRNA-processing factor 19, putative (PRPF19)	PF3D7_1033600	myb2 transcription factor, putative (Myb2)	0.975
			PF3D7_1472000	pre-mRNA-splicing factor ISY1 homolog, putative	0.972
			PF3D7_1003800	U5 small nuclear ribonuclear protein, putative	0.94
			PF3D7_1235900	pre-mRNA-splicing factor SYF1, putative (XAB2)	0.939
			PF3D7_0403700	CGI-201 protein, short form	0.922
			PF3D7_0610100	Pre-mRNA-splicing factor SLU7, putative (SLU7)	0.922
			PF3D7_0218700	pre-mRNA-processing protein 45, putative (PRP45)	0.914
			PF3D7_1248200	RNA binding protein, putative	0.913
			PF3D7_1369700	U1 small nuclear ribonucleoprotein a, putative	0.913
			PF3D7_1015100	conserved protein, unknown function	0.913
			PF3D7_1110200	pre-mRNA-processing factor 6, putative (PRPF6)	0.901
			PF3D7_0405400	pre-mRNA-processing-splicing factor 8, putative (PRPF8)	0.89
			PF3D7_0218500	small nuclear ribonucleoprotein Sm D2, putative (SNRPD2)	0.89
			PF3D7_0917600	pre-mRNA-splicing factor ATP-dependent RNA helicase PRP43, putative (PRP43)	0.89
			PF3D7_1238300	cell cycle control protein, putative	0.89
			PF3D7_0619900	splicing factor 3A subunit 2, putative (SF3A2)	0.89
			PF3D7_1414800	small nuclear ribonucleoprotein-associated protein B, putative (SNRPB)	0.89
			PF3D7_0308900	splicing factor 3B subunit 1, putative (SF3B1)	0.889
			PF3D7_0522800	G10 protein, putative	0.889
			PF3D7_1461600	splicing factor 3B subunit 2, putative (SF3B2)	0.889
			PF3D7_1450700	conserved Plasmodium protein, unknown function	0.887
			PF3D7_1125500	small nuclear ribonucleoprotein D1, putative (SNRPD1)	0.886
			PF3D7_1474500	splicing factor 3A subunit 1, putative (SF3A1)	0.885
			PF3D7_1246600	pre-mRNA-splicing factor, putative	0.883
			PF3D7_1364300	pre-mRNA-splicing factor ATP-dependent RNA helicase PRP16 (PRP16)	0.869
			PF3D7_0319500	RNA binding protein, putative	0.868
			PF3D7_1443800	zinc finger protein, putative	0.86
			PF3D7_0722500	cell cycle control protein cwf15, putative	0.86
			PF3D7_0924700	splicing factor 3A subunit 3, putative (SF3A3)	0.86
			PF3D7_1231600	pre-mRNA-splicing factor ATP-dependent RNA helicase PRP2, putative (PRP2)	0.839
			PF3D7_1234800	Splicing factor 3B subunit 3, putative (SF3B3)	0.831
			PF3D7_1126900	small nuclear ribonucleoprotein F, putative (SNRPF)	0.828
			PF3D7_1420000	splicing factor 3B subunit 4, putative (SF3B4)	0.828
			PF3D7_0821300	ATP-dependent RNA helicase prh1, putative	0.815
			PF3D7_0909800	small nuclear ribonucleoprotein Sm D3, putative (SNRPD3)	0.808
			PF3D7_0507700	nuclear protein localization protein 4, putative (NPL4)	0.79
			PF3D7_1452700	U1 snRNA associated protein, putative	0.786
			PF3D7_0508700	Pre-mRNA-processing ATP-dependent RNA helicase prp5, putative (PRP5)	0.785
			PF3D7_0415500	nuclear cap-binding protein, putative	0.783
			PF3D7_1309300	U4/U6 small nuclear ribonucleoprotein PRP3, putative (PRPF3)	0.782
			PF3D7_1232400	conserved protein, unknown function	0.773
			PF3D7_1352700	P-loop containing nucleoside triphosphate hydrolase, putative	0.76
			PF3D7_0822300	small nuclear ribonucleoprotein G, putative (SNRPG)	0.76
			PF3D7_1224900	splicing factor 3b subunit, putative (SF3B14)	0.755
			PF3D7_1010500	ankyrin-repeat protein, putative	0.75
			PF3D7_1423200	peptidyl-prolyl cis-trans isomerase (CYP52)	0.745
			PF3D7_1324200	micro-fibrillar-associated protein, putative	0.74
			PF3D7_1321700	splicing factor, putative	0.74
			PF3D7_0922700	pre-mRNA splicing factor, putative	0.722
			PF3D7_1340600	RNA lariat debranching enzyme, putative (DBR1)	0.707
			PF3D7_0826500	ubiquitin conjugation factor E4 B, putative (UBE4B)	0.694
			PF3D7_1418000	ubiquitin fusion degradation protein UFD1, putative (UFD1)	0.69
			PF3D7_0619400	cell division cycle protein 48 homologue, putative	0.687
			PF3D7_1316500	conserved Plasmodium protein, unknown function	0.686
			PF3D7_0803800	20S proteasome beta subunit	0.682
			PF3D7_0302100	serine/threonine protein kinase (SRPK1)	0.672
			PF3D7_1138600	beta-catenin-like protein 1, putative	0.672
			PF3D7_1350200	small nuclear ribonucleoprotein E, putative (SNRPE)	0.662
			PF3D7_1475200	conserved protein, unknown function	0.66
			PF3D7_1030100	pre-mRNA-splicing factor ATP-dependent RNA helicase PRP22, putative (PRP22)	0.66
			PF3D7_0935000	small nuclear ribonucleoprotein (snRNP), putative	0.65
			PF3D7_1306900	U1 small nuclear ribonucleoprotein a, putative	0.65
			PF3D7_1468800	U2 snRNP auxiliary factor, putative	0.642
			PF3D7_1326300	RNA binding protein, putative	0.642
			PF3D7_0716000	RNA binding protein, putative	0.642
			PF3D7_0518500	ATP-dependent RNA helicase DDX23, putative (DDX23)	0.639
			PF3D7_1445200	RNA helicase, putative	0.639
			PF3D7_0528700	peptidyl-prolyl cis-trans isomerase (CYP23)	0.627
			PF3D7_0321600	ATP-dependent RNA helicase, putative	0.613
			PF3D7_0629800	cullin-like protein, putative	0.6
			PF3D7_0624500	anaphase promoting complex subunit, putative	0.601
			PF3D7_0319100	ubiquitin-protein ligase, putative	0.601
			PF3D7_0811000	cullin-like protein, putative	0.6
			PF3D7_1414700	ubiquitin carboxyl-terminal hydrolase, putative	0.599
			PF3D7_0623600	transcription or splicing factor-like protein, putative	0.594
			PF3D7_1345500	ubiquitin conjugating enzyme (UBC)	0.594
			PF3D7_0826100	E3 ubiquitin-protein ligase, putative	0.592
			PF3D7_1313000	ubiquitin-like protein nedd8 homologue, putative (Nedd8)	0.591
			PF3D7_0904600	ubiquitin specific protease, putative	0.589
			PF3D7_1412900.1	non-canonical ubiquitin conjugating enzyme, putative	0.589
			PF3D7_1405700	conserved protein, unknown function	0.589
			PF3D7_1334000	conserved Plasmodium protein, unknown function	0.589
			PF3D7_1250800	DNA repair protein rhp16, putative	0.584
			PF3D7_1343400	DNA repair protein RAD5, putative (RAD5)	0.584
			PF3D7_1220400	debranching enzyme-associated ribonuclease, putative (DRN1)	0.579
			PF3D7_1414100	conserved Plasmodium protein, unknown function	0.579
			PF3D7_1355800	splicing factor 3B subunit 5, putative (SF3B5)	0.579
			PF3D7_1309500	small nucleolar ribonucleoprotein, putative	0.579
			PF3D7_1018500	PHF5-like protein, putative	0.564
			PF3D7_0520300	U6 snRNA-associated sm-like protein lsm2, putative (LSM2)	0.537
			PF3D7_0725200	mago nashi protein homolog, putative	0.528
			PF3D7_0422700	eukaryotic initiation factor, putative	0.494
			PF3D7_0603400	trophozoite exported protein 1 (TEX1)	0.493
			PF3D7_0706000	conserved Plasmodium protein, unknown function	0.492
			PF3D7_0521700	DEAD/DEAH box ATP-dependent RNA helicase, putative	0.489
			PF3D7_1114700	serine/threonine protein kinase, putative (CLK3)	0.489
			PF3D7_1144500	ubiquitin activating enzyme (E1) subunit Aos1, putative (AOS1)	0.486
			PF3D7_0905700	autophagy-related protein 3, putative (ATG3)	0.484
			PF3D7_0512300	CDK-activating kinase assembly factor (MAT1)	0.457
			PF3D7_0422500	pre-mRNA-splicing helicase BRR2, putative (BRR2)	0.452
			PF3D7_1439100	DEAD/DEAH box helicase, putative	0.452
			PF3D7_1318800	secretory complex protein 63 (SEC63)	0.453
			PF3D7_0728900	RNA binding protein, putative	0.448
			PF3D7_1367100	U1 small nuclear ribonucleoprotein, putative	0.435
14	PF3D7_0620500	cleavage stimulation factor subunit 1-like protein, putative	PF3D7_0933000	mRNA processing protein, putative	0.943
			PF3D7_0513200	conserved Plasmodium protein, unknown function	0.871
			PF3D7_1369700	U1 small nuclear ribonucleoprotein a, putative	0.753
			PF3D7_0405400	pre-mRNA-processing-splicing factor 8, putative (PRPF8)	0.727
			PF3D7_1438500	cleavage and polyadenylation specifity factor, putative	0.709
			PF3D7_1420000	splicing factor 3B subunit 4, putative (SF3B4)	0.698
			PF3D7_1119300	U2 snRNP auxiliary factor, small subunit, putative	0.695
			PF3D7_0923900	RNA binding protein, putative	0.694
			PF3D7_0935000	small nuclear ribonucleoprotein (snRNP), putative	0.69
			PF3D7_1306900	U1 small nuclear ribonucleoprotein a, putative	0.69
			PF3D7_0926900	replication termination factor, putative	0.64
			PF3D7_0615700	RNA and export factor binding protein, putative	0.62
			PF3D7_0625600	poly(A) polymerase PAP, putative	0.608
			PF3D7_0619900	splicing factor 3A subunit 2, putative (SF3A2)	0.585
			PF3D7_0308900	splicing factor 3B subunit 1, putative (SF3B1)	0.585
			PF3D7_1474500	splicing factor 3A subunit 1, putative (SF3A1)	0.585
			PF3D7_1234800	Splicing factor 3B subunit 3, putative (SF3B3)	0.585
			PF3D7_0924700	splicing factor 3A subunit 3, putative (SF3A3)	0.584
			PF3D7_0318200	DNA-directed RNA polymerase II, putative	0.58
			PF3D7_1461600	splicing factor 3B subunit 2, putative (SF3B2)	0.567
			PF3D7_0606500	polypyrimidine tract binding protein, putative	0.564
			PF3D7_0311100	pre-mRNA splicing factor, putative	0.56
			PF3D7_1468800	U2 snRNP auxiliary factor, putative	0.559
			PF3D7_1326300	RNA binding protein, putative	0.559
			PF3D7_0716000	RNA binding protein, putative	0.559
			PF3D7_1110200	pre-mRNA-processing factor 6, putative (PRPF6)	0.554
			PF3D7_1003800	U5 small nuclear ribonuclear protein, putative	0.554
			PF3D7_0821600	clp1-related protein, putative	0.552
			PF3D7_1355800	splicing factor 3B subunit 5, putative (SF3B5)	0.55
			PF3D7_0909800	small nuclear ribonucleoprotein Sm D3, putative (SNRPD3)	0.548
			PF3D7_0218500	small nuclear ribonucleoprotein Sm D2, putative (SNRPD2)	0.548
			PF3D7_1126900	small nuclear ribonucleoprotein F, putative (SNRPF)	0.548
			PF3D7_0822300	small nuclear ribonucleoprotein G, putative (SNRPG)	0.548
			PF3D7_1364300	pre-mRNA-splicing factor ATP-dependent RNA helicase PRP16 (PRP16)	0.548
			PF3D7_1123900	splicing factor, putative	0.547
			PF3D7_0923000	DNA-directed RNA polymerase II, putative	0.544
			PF3D7_0109200	mRNA cleavage factor-like protein, putative	0.544
			PF3D7_1364800	DNA-directed RNA polymerase 2, putative	0.544
			PF3D7_1027400	DNA-directed RNA polymerase II, putative	0.544
			PF3D7_0509400	RNA polymerase I (RNAPI)	0.537
			PF3D7_1018500	PHF5-like protein, putative	0.536
			PF3D7_1231600	pre-mRNA-splicing factor ATP-dependent RNA helicase PRP2, putative (PRP2)	0.496
			PF3D7_1223400	phospholipid-transporting ATPase, putative	0.489
			PF3D7_1319700	er/thr protein phosphatase 2A regulatory subunit A, putative	0.411
15	PF3D7_1220100	pre-mRNA splicing factor, putative	PF3D7_0610100	Pre-mRNA-splicing factor SLU7, putative (SLU7)	0.937
			PF3D7_0415500	nuclear cap-binding protein, putative	0.935
			PF3D7_0405400	pre-mRNA-processing-splicing factor 8, putative (PRPF8)	0.931
			PF3D7_0922700	pre-mRNA splicing factor, putative	0.927
			PF3D7_1235900	pre-mRNA-splicing factor SYF1, putative (XAB2)	0.923
			PF3D7_1364300	pre-mRNA-splicing factor ATP-dependent RNA helicase PRP16 (PRP16)	0.917
			PF3D7_1003800	U5 small nuclear ribonuclear protein, putative	0.914
			PF3D7_1461600	splicing factor 3B subunit 2, putative (SF3B2)	0.911
			PF3D7_0822300	small nuclear ribonucleoprotein G, putative (SNRPG)	0.893
			PF3D7_0403700	CGI-201 protein, short form	0.891
			PF3D7_1126900	small nuclear ribonucleoprotein F, putative (SNRPF)	0.887
			PF3D7_1369700	U1 small nuclear ribonucleoprotein a, putative	0.887
			PF3D7_1234800	Splicing factor 3B subunit 3, putative (SF3B3)	0.872
			PF3D7_0308900	splicing factor 3B subunit 1, putative (SF3B1)	0.871
			PF3D7_0924700	splicing factor 3A subunit 3, putative (SF3A3)	0.871
			PF3D7_0619900	splicing factor 3A subunit 2, putative (SF3A2)	0.871
			PF3D7_1474500	splicing factor 3A subunit 1, putative (SF3A1)	0.871
			PF3D7_1248200	RNA binding protein, putative	0.866
			PF3D7_0218700	pre-mRNA-processing protein 45, putative (PRP45)	0.86
			PF3D7_0308600	pre-mRNA-processing factor 19, putative (PRPF19)	0.85
			PF3D7_1472000	pre-mRNA-splicing factor ISY1 homolog, putative	0.84
			PF3D7_1033600	myb2 transcription factor, putative (Myb2)	0.833
			PF3D7_1231600	pre-mRNA-splicing factor ATP-dependent RNA helicase PRP2, putative (PRP2)	0.81
			PF3D7_0909800	small nuclear ribonucleoprotein Sm D3, putative (SNRPD3)	0.793
			PF3D7_0218500	small nuclear ribonucleoprotein Sm D2, putative (SNRPD2)	0.793
			PF3D7_1420000	splicing factor 3B subunit 4, putative (SF3B4)	0.793
			PF3D7_1355800	splicing factor 3B subunit 5, putative (SF3B5)	0.792
			PF3D7_1018500	PHF5-like protein, putative	0.791
			PF3D7_1450700	conserved Plasmodium protein, unknown function	0.789
			PF3D7_1015100	conserved protein, unknown function	0.783
			PF3D7_0807000	gas41 homologue, putative	0.771
			PF3D7_0522800	G10 protein, putative	0.767
			PF3D7_1414800	small nuclear ribonucleoprotein-associated protein B, putative (SNRPB)	0.759
			PF3D7_1238300	cell cycle control protein, putative	0.749
			PF3D7_1452700	U1 snRNA associated protein, putative	0.744
			PF3D7_1232400	conserved protein, unknown function	0.74
			PF3D7_1246600	pre-mRNA-splicing factor, putative	0.74
			PF3D7_1237800	ubiquitin-like protein, putative	0.74
			PF3D7_1220400	debranching enzyme-associated ribonuclease, putative (DRN1)	0.74
			PF3D7_0623600	transcription or splicing factor-like protein, putative	0.74
			PF3D7_0528700	peptidyl-prolyl cis-trans isomerase (CYP23)	0.74
			PF3D7_1352700	P-loop containing nucleoside triphosphate hydrolase, putative	0.74
			PF3D7_1309500	small nucleolar ribonucleoprotein, putative	0.74
			PF3D7_0722500	cell cycle control protein cwf15, putative	0.74
			PF3D7_1350200	small nuclear ribonucleoprotein E, putative (SNRPE)	0.74
			PF3D7_1321700	splicing factor, putative	0.74
			PF3D7_0302100	serine/threonine protein kinase (SRPK1)	0.685
			PF3D7_1309300	U4/U6 small nuclear ribonucleoprotein PRP3, putative (PRPF3)	0.672
			PF3D7_0935000	small nuclear ribonucleoprotein (snRNP), putative	0.662
			PF3D7_1306900	U1 small nuclear ribonucleoprotein a, putative	0.662
			PF3D7_1475200	conserved protein, unknown function	0.66
			PF3D7_1030100	pre-mRNA-splicing factor ATP-dependent RNA helicase PRP22, putative (PRP22)	0.659
			PF3D7_0821300	ATP-dependent RNA helicase prh1, putative	0.659
			PF3D7_1114700	serine/threonine protein kinase, putative (CLK3)	0.647
			PF3D7_0917600	pre-mRNA-splicing factor ATP-dependent RNA helicase PRP43, putative (PRP43)	0.643
			PF3D7_0518500	ATP-dependent RNA helicase DDX23, putative (DDX23)	0.614
			PF3D7_0422500	pre-mRNA-splicing helicase BRR2, putative (BRR2)	0.602
			PF3D7_1439100	DEAD/DEAH box helicase, putative	0.602
			PF3D7_1318800	secretory complex protein 63 (SEC63)	0.603
			PF3D7_0508700	Pre-mRNA-processing ATP-dependent RNA helicase prp5, putative (PRP5)	0.601
			PF3D7_1468800	U2 snRNP auxiliary factor, putative	0.593
			PF3D7_1326300	RNA binding protein, putative	0.592
			PF3D7_0716000	RNA binding protein, putative	0.593
			PF3D7_1110200	pre-mRNA-processing factor 6, putative (PRPF6)	0.588
			PF3D7_1443800	zinc finger protein, putative	0.579
			PF3D7_1125500	small nuclear ribonucleoprotein D1, putative (SNRPD1)	0.579
			PF3D7_1020800	dihydrolipoamide acyltransferase component E2 (DLAT)	0.577
			PF3D7_1438500	cleavage and polyadenylation specifity factor, putative	0.549
			PF3D7_0215700	DNA-directed RNA polymerase II second largest subunit, putative	0.547
			PF3D7_1123900	splicing factor, putative	0.547
			PF3D7_0821600	clp1-related protein, putative	0.547
			PF3D7_1213700	RNA polymerase subunit 8c, putative	0.538
			PF3D7_0620500	cleavage stimulation factor subunit 1-like protein, putative	0.538
			PF3D7_0311100	pre-mRNA splicing factor, putative	0.538
			PF3D7_0303300	DNA-directed RNA polymerase subunit I, putative	0.538
			PF3D7_1406000	RNA binding protein, putative	0.538
			PF3D7_1027400	DNA-directed RNA polymerase II, putative	0.538
			PF3D7_1119300	U2 snRNP auxiliary factor, small subunit, putative	0.538
			PF3D7_0933000	mRNA processing protein, putative	0.537
			PF3D7_0606500	polypyrimidine tract binding protein, putative	0.537
			PF3D7_1367100	U1 small nuclear ribonucleoprotein, putative	0.537
			PF3D7_1118600	histone acetyltransferase, putative (MYST)	0.517
			PF3D7_1449700	exosome complex exonuclease RRP6, putative (RRP6)	0.515
			PF3D7_1241700	replication factor C subunit 4, putative	0.496
			PF3D7_1316500	conserved Plasmodium protein, unknown function	0.494
16	PF3D7_0822800	U5 snrnp-specific protein, putative	PF3D7_1110200	pre-mRNA-processing factor 6, putative (PRPF6)	0.996
			PF3D7_1003800	U5 small nuclear ribonuclear protein, putative	0.994
			PF3D7_0405400	pre-mRNA-processing-splicing factor 8, putative (PRPF8)	0.977
			PF3D7_0422500	pre-mRNA-splicing helicase BRR2, putative (BRR2)	0.966
			PF3D7_0308900	splicing factor 3B subunit 1, putative (SF3B1)	0.955
			PF3D7_1234800	Splicing factor 3B subunit 3, putative (SF3B3)	0.955
			PF3D7_0218500	small nuclear ribonucleoprotein Sm D2, putative (SNRPD2)	0.953
			PF3D7_1461600	splicing factor 3B subunit 2, putative (SF3B2)	0.953
			PF3D7_0518500	ATP-dependent RNA helicase DDX23, putative (DDX23)	0.953
			PF3D7_1420000	splicing factor 3B subunit 4, putative (SF3B4)	0.952
			PF3D7_1123900	splicing factor, putative	0.951
			PF3D7_1355800	splicing factor 3B subunit 5, putative (SF3B5)	0.951
			PF3D7_0909800	small nuclear ribonucleoprotein Sm D3, putative (SNRPD3)	0.951
			PF3D7_1126900	small nuclear ribonucleoprotein F, putative (SNRPF)	0.951
			PF3D7_0822300	small nuclear ribonucleoprotein G, putative (SNRPG)	0.951
			PF3D7_1231500	DIM1 protein homolog, putative	0.95
			PF3D7_1224900	splicing factor 3b subunit, putative (SF3B14)	0.95
			PF3D7_1213700	RNA polymerase subunit 8c, putative	0.95
			PF3D7_0923000	DNA-directed RNA polymerase II, putative	0.95
			PF3D7_0415500	nuclear cap-binding protein, putative	0.95
			PF3D7_0318200	DNA-directed RNA polymerase II, putative	0.95
			PF3D7_0303300	DNA-directed RNA polymerase subunit I, putative	0.95
			PF3D7_0215700	DNA-directed RNA polymerase II second largest subunit, putative	0.95
			PF3D7_0110400	DNA-directed RNA polymerase 2, putative	0.95
			PF3D7_1364800	DNA-directed RNA polymerase 2, putative	0.95
			PF3D7_1027400	DNA-directed RNA polymerase II, putative	0.95
			PF3D7_0708100	DNA-directed RNA polymerase 2 8.2 kDa polypeptide, putative	0.95
			PF3D7_0520300	U6 snRNA-associated sm-like protein lsm2, putative (LSM2)	0.912
			PF3D7_0503300	Ser/Arg-rich splicing factor, putative	0.902
			PF3D7_1126800	RNA binding protein, putative	0.902
			PF3D7_1414800	small nuclear ribonucleoprotein-associated protein B, putative (SNRPB)	0.901
			PF3D7_1125500	small nuclear ribonucleoprotein D1, putative (SNRPD1)	0.9
			PF3D7_1350200	small nuclear ribonucleoprotein E, putative (SNRPE)	0.9
			PF3D7_0205500	DNA-directed RNA polymerase II 16 kDa subunit, putative	0.899
			PF3D7_1304900	DNA-directed RNA polymerase 2, putative	0.899
			PF3D7_1220100	pre-mRNA splicing factor, putative	0.88
			PF3D7_0308600	pre-mRNA-processing factor 19, putative (PRPF19)	0.804
			PF3D7_1033600	myb2 transcription factor, putative (Myb2)	0.792
			PF3D7_1324200	micro-fibrillar-associated protein, putative	0.74
			PF3D7_1439100	DEAD/DEAH box helicase, putative	0.687
			PF3D7_1318800	secretory complex protein 63 (SEC63)	0.687
			PF3D7_1472000	pre-mRNA-splicing factor ISY1 homolog, putative	0.637
			PF3D7_1248200	RNA binding protein, putative	0.637
			PF3D7_0522800	G10 protein, putative	0.637
			PF3D7_1015100	conserved protein, unknown function	0.614
			PF3D7_1423200	peptidyl-prolyl cis-trans isomerase (CYP52)	0.609
			PF3D7_1352700	P-loop containing nucleoside triphosphate hydrolase, putative	0.605
			PF3D7_1450700	conserved Plasmodium protein, unknown function	0.602
			PF3D7_1364300	pre-mRNA-splicing factor ATP-dependent RNA helicase PRP16 (PRP16)	0.593
			PF3D7_0619900	splicing factor 3A subunit 2, putative (SF3A2)	0.579
			PF3D7_1474500	splicing factor 3A subunit 1, putative (SF3A1)	0.579
			PF3D7_0924700	splicing factor 3A subunit 3, putative (SF3A3)	0.578
			PF3D7_1369700	U1 small nuclear ribonucleoprotein a, putative	0.56
			PF3D7_1438500	cleavage and polyadenylation specifity factor, putative	0.548
			PF3D7_0311100	pre-mRNA splicing factor, putative	0.547
			PF3D7_0821600	clp1-related protein, putative	0.546
			PF3D7_0628200	protein kinase PK4 (PK4)	0.54
			PF3D7_0933000	mRNA processing protein, putative	0.537
			PF3D7_0923900	RNA binding protein, putative	0.537
			PF3D7_0620500	cleavage stimulation factor subunit 1-like protein, putative	0.537
			PF3D7_0615700	RNA and export factor binding protein, putative	0.537
			PF3D7_0109200	mRNA cleavage factor-like protein, putative	0.537
			PF3D7_1406000	RNA binding protein, putative	0.537
			PF3D7_1004400	RNA binding protein, putative	0.537
			PF3D7_1367100	U1 small nuclear ribonucleoprotein, putative	0.537
			PF3D7_0606500	polypyrimidine tract binding protein, putative	0.536
			PF3D7_1018500	PHF5-like protein, putative	0.536
17	PF3D7_1343900	U4/U6 small nuclear ribonucleoprotein PRP4, putative (PRPF4)	PF3D7_1110200	pre-mRNA-processing factor 6, putative (PRPF6)	0.946
			PF3D7_0405400	pre-mRNA-processing-splicing factor 8, putative (PRPF8)	0.936
			PF3D7_1309300	U4/U6 small nuclear ribonucleoprotein PRP3, putative (PRPF3)	0.921
			PF3D7_1003800	U5 small nuclear ribonuclear protein, putative	0.915
			PF3D7_1474500	splicing factor 3A subunit 1, putative (SF3A1)	0.911
			PF3D7_0409100	U4/U6 small nuclear ribonucleoprotein PRP31, putative (PRPF31)	0.911
			PF3D7_0619900	splicing factor 3A subunit 2, putative (SF3A2)	0.905
			PF3D7_0909800	small nuclear ribonucleoprotein Sm D3, putative (SNRPD3)	0.9
			PF3D7_1369700	U1 small nuclear ribonucleoprotein a, putative	0.899
			PF3D7_0829300	U6 snRNA-associated Sm-like protein LSm8, putative (LSM8)	0.887
			PF3D7_1231500	DIM1 protein homolog, putative	0.885
			PF3D7_0218500	small nuclear ribonucleoprotein Sm D2, putative (SNRPD2)	0.878
			PF3D7_1461600	splicing factor 3B subunit 2, putative (SF3B2)	0.878
			PF3D7_0615700	RNA and export factor binding protein, putative	0.871
			PF3D7_1126900	small nuclear ribonucleoprotein F, putative (SNRPF)	0.872
			PF3D7_0924700	splicing factor 3A subunit 3, putative (SF3A3)	0.838
			PF3D7_0308900	splicing factor 3B subunit 1, putative (SF3B1)	0.823
			PF3D7_1414800	small nuclear ribonucleoprotein-associated protein B, putative (SNRPB)	0.803
			PF3D7_1107000	U6 snRNA-associated Sm-like protein LSm4, putative (LSM4)	0.802
			PF3D7_1234800	Splicing factor 3B subunit 3, putative (SF3B3)	0.801
			PF3D7_0822300	small nuclear ribonucleoprotein G, putative (SNRPG)	0.791
			PF3D7_1209200	U6 snRNA-associated Sm-like protein LSm7, putative (LSM7)	0.79
			PF3D7_0819900	U6 snRNA-associated Sm-like protein LSm3, putative (LSM3)	0.79
			PF3D7_1243100	zinc finger protein, putative	0.784
			PF3D7_1350200	small nuclear ribonucleoprotein E, putative (SNRPE)	0.78
			PF3D7_1231600	pre-mRNA-splicing factor ATP-dependent RNA helicase PRP2, putative (PRP2)	0.769
			PF3D7_1125500	small nuclear ribonucleoprotein D1, putative (SNRPD1)	0.762
			PF3D7_0520300	U6 snRNA-associated sm-like protein lsm2, putative (LSM2)	0.76
			PF3D7_1325000	U6 snRNA-associated Sm-like protein LSm6, putative (LSM6)	0.76
			PF3D7_1443300	U6 snRNA-associated Sm-like protein LSm5, putative (LSM5)	0.759
			PF3D7_1367100	U1 small nuclear ribonucleoprotein, putative	0.747
			PF3D7_0419800	60S ribosomal protein L7ae/L30e, putative	0.72
			PF3D7_0610200	conserved Plasmodium protein, unknown function	0.662
			PF3D7_0320800	ATP-dependent RNA helicase, putative (DOZI)	0.646
			PF3D7_1124400	U6 snRNA-associated Sm-like protein LSm1, putative (LSM1)	0.646
			PF3D7_0518500	ATP-dependent RNA helicase DDX23, putative (DDX23)	0.645
			PF3D7_1364300	pre-mRNA-splicing factor ATP-dependent RNA helicase PRP16 (PRP16)	0.622
			PF3D7_0215700	DNA-directed RNA polymerase II second largest subunit, putative	0.618
			PF3D7_0308600	pre-mRNA-processing factor 19, putative (PRPF19)	0.605
			PF3D7_0822800	U5 snrnp-specific protein, putative	0.602
			PF3D7_0933000	mRNA processing protein, putative	0.594
			PF3D7_1123900	splicing factor, putative	0.581
			PF3D7_1324200	micro-fibrillar-associated protein, putative	0.579
			PF3D7_0804800	peptidyl-prolyl cis-trans isomerase (CYP24)	0.579
			PF3D7_0107600	serine/threonine protein kinase, putative	0.578
			PF3D7_1444500	eukaryotic initiation factor 2alpha kinase 1 (IK1)	0.578
			PF3D7_0320900	histone H2A variant, putative (H2A.Z)	0.577
			PF3D7_0302100	serine/threonine protein kinase (SRPK1)	0.577
			PF3D7_0820000	Snf2-related CBP activator, putative (SRCAP)	0.577
			PF3D7_1004400	RNA binding protein, putative	0.576
			PF3D7_1128100	cochaperone prefoldin complex subunit, putative	0.576
			PF3D7_1420000	splicing factor 3B subunit 4, putative (SF3B4)	0.573
			PF3D7_1220100	pre-mRNA splicing factor, putative	0.573
			PF3D7_0923900	RNA binding protein, putative	0.552
			PF3D7_1438500	cleavage and polyadenylation specifity factor, putative	0.548
			PF3D7_0821600	clp1-related protein, putative	0.546
			PF3D7_1355800	splicing factor 3B subunit 5, putative (SF3B5)	0.544
			PF3D7_0923000	DNA-directed RNA polymerase II, putative	0.537
			PF3D7_0620500	cleavage stimulation factor subunit 1-like protein, putative	0.537
			PF3D7_0109200	mRNA cleavage factor-like protein, putative	0.537
			PF3D7_1364800	DNA-directed RNA polymerase 2, putative	0.537
			PF3D7_1130700	structural maintenance of chromosome protein, putative	0.537
			PF3D7_1309500	small nucleolar ribonucleoprotein, putative	0.536
			PF3D7_1008800	nucleolar protein 5, putative (NOP5)	0.537
			PF3D7_1018500	PHF5-like protein, putative	0.536
			PF3D7_1106300	exonuclease, putative	0.529
			PF3D7_0422500	pre-mRNA-splicing helicase BRR2, putative (BRR2)	0.523
			PF3D7_1439100	DEAD/DEAH box helicase, putative	0.523
			PF3D7_1318800	secretory complex protein 63 (SEC63)	0.523
			PF3D7_0922700	pre-mRNA splicing factor, putative	0.502
			PF3D7_0204600	conserved Plasmodium protein, unknown function	0.448
			PF3D7_1468800	U2 snRNP auxiliary factor, putative	0.439
			PF3D7_1326300	RNA binding protein, putative	0.439
			PF3D7_0716000	RNA binding protein, putative	0.439
			PF3D7_0403700	CGI-201 protein, short form	0.41
			PF3D7_0517300	pre-mRNA-splicing factor (SR1)	0.403
			PF3D7_1119800	alternative splicing factor ASF-1, putative (ASF1)	0.403
			PF3D7_1022400	pre-mRNA splicing factor, putative	0.403
18	PF3D7_1230700	protein transport protein Sec13, putative	PF3D7_0822600	protein transport protein Sec23 (SEC23)	0.993
			PF3D7_1361100	Sec24 subunit a (SEC24a)	0.987
			PF3D7_0405100	Sec24 subunit b (SEC24b)	0.98
			PF3D7_0416800	small GTP-binding protein sar1 (SAR1)	0.973
			PF3D7_0905100	nucleoporin NUP100/NSP100, putative (NUP100)	0.723
			PF3D7_1472100	Yip1 protein, putative	0.709
			PF3D7_0320100	SNARE protein (SEC22)	0.639
			PF3D7_1145100	coatamer gamma subunit, putative	0.639
			PF3D7_1211800	polyubiquitin (PfpUB)	0.628
			PF3D7_0302900	exportin 1, putative	0.609
			PF3D7_0605800	DNA repair-like protein, putative	0.601
			PF3D7_0303000	N-ethylmaleimide sensitive fusion protein (NSF)	0.599
			PF3D7_1124000	endoplasmic reticulum oxidoreductin, putative (ERO1)	0.58
			PF3D7_1019300	zinc finger protein, putative	0.576
			PF3D7_0613700	syntaxin binding protein, putative	0.537
			PF3D7_0613500	adapter-related protein, putative	0.495
			PF3D7_1216300	signal recognition particle SRP19 (SRP19)	0.494
			PF3D7_0515900	protein phosphatase, putative	0.493
			PF3D7_0509000	SNAP protein (soluble N-ethylmaleimide-sensitive factor Attachment Protein), putative	0.493
			PF3D7_1429800	coatamer beta subunit, putative	0.492
			PF3D7_0415800	RING zinc finger protein, putative	0.49
			PF3D7_0917900	heat shock protein 70 (HSP70-2)	0.489
			PF3D7_0727000	vacuolar protein sorting-associated protein 53, putative (VPS53)	0.489
			PF3D7_1316200	ADP-ribosylation factor, putative	0.474
			PF3D7_1020900	ADP-ribosylation factor (ARF1)	0.474
			PF3D7_0510800	conserved Plasmodium protein, unknown function	0.417
19	PF3D7_0214100	protein transport protein sec31 (SEC31)	PF3D7_1361100	Sec24 subunit a (SEC24a)	0.995
			PF3D7_1230700	protein transport protein Sec13, putative	0.993
			PF3D7_0405100	Sec24 subunit b (SEC24b)	0.987
			PF3D7_0822600	protein transport protein Sec23 (SEC23)	0.984
			PF3D7_0416800	small GTP-binding protein sar1 (SAR1)	0.983
			PF3D7_0605800	DNA repair-like protein, putative	0.813
			PF3D7_1144900	Rab GTPase 6 (RAB6)	0.695
			PF3D7_1353600	ER lumen protein retaining receptor (ERD2)	0.688
			PF3D7_0533100	erythrocyte membrane protein 1 (PfEMP1), truncated, pseudogene (VAR1CSA)	0.686
			PF3D7_0202000	knob-associated histidine-rich protein (KAHRP)	0.651
			PF3D7_1149000	antigen 332, DBL-like protein (Pf332)	0.643
			PF3D7_0501300	skeleton-binding protein 1 (SBP1)	0.641
			PF3D7_0320100	SNARE protein (SEC22)	0.638
			PF3D7_1346100	Sec61 alpha subunit, PfSec61 (SEC61)	0.627
			PF3D7_1013100	U3 snoRNA-associated small subunit rRNA processing protein, putative	0.584
			PF3D7_0821600	clp1-related protein, putative	0.582
			PF3D7_0201900	erythrocyte membrane protein 3 (EMP3)	0.579
			PF3D7_1121600	circumsporozoite-related antigen,exported protein 1 (EXP1)	0.579
			PF3D7_1372200	histidine-rich protein III (HRPIII)	0.579
			PF3D7_0619900	splicing factor 3A subunit 2, putative (SF3A2)	0.575
			PF3D7_1110500	vacuolar sorting protein 35, putative	0.528
			PF3D7_0511200	stearoyl-CoA desaturase (SCD)	0.495
			PF3D7_1370300	membrane associated histidine-rich protein (MAHRP1)	0.484
			PF3D7_1016300	glycophorin binding protein (GBP)	0.458
			PF3D7_1020900	ADP-ribosylation factor (ARF1)	0.443
			PF3D7_1472100	Yip1 protein, putative	0.442
			PF3D7_1211800	polyubiquitin (PfpUB)	0.408
20	PF3D7_0606700	coatomer alpha subunit, putative	PF3D7_1429800	coatamer beta subunit, putative	0.994
			PF3D7_1134800	coatomer delta subunit, putative	0.994
			PF3D7_1145100	coatamer gamma subunit, putative	0.994
			PF3D7_0415400	nonclathrin coat protein zeta2-cop-related protein, putative	0.994
			PF3D7_0808400	coatomer epsilon subunit, putative	0.899
			PF3D7_0919600	dolichyl-diphosphooligosaccharide-protein glycosyltransferase, putative	0.641
			PF3D7_1244600	ADP-ribosylation factor GTPase-activating protein, putative (ARFGAP)	0.579
			PF3D7_1211800	polyubiquitin (PfpUB)	0.579
			PF3D7_1429700	mitochondrial ribosomal protein L15 precursor, putative	0.579
			PF3D7_0804900	GTPase activator, putative	0.579
			PF3D7_1104700.1	RNA polymerase subunit, putative	0.577
			PF3D7_1250500	adaptor-related protein complex 3, sigma 2 subunit, putative	0.576
			PF3D7_0922500	phosphoglycerate kinase (PGK)	0.576
			PF3D7_0903100	retrieval receptor for endoplasmic reticulum membrane proteins, putative	0.538
			PF3D7_1317800	40S ribosomal protein S15/S19, putative	0.52
			PF3D7_1202900	high mobility group protein B1 (HMGB1)	0.49
			PF3D7_1112600	DNA helicase, putative	0.49
21	PF3D7_0905900	beta subunit of coatomer complex, putative	PF3D7_1134800	coatomer delta subunit, putative	0.998
			PF3D7_1145100	coatamer gamma subunit, putative	0.997
			PF3D7_1429800	coatamer beta subunit, putative	0.996
			PF3D7_0415400	nonclathrin coat protein zeta2-cop-related protein, putative	0.996
			PF3D7_0606700	coatomer alpha subunit, putative	0.991
			PF3D7_1358800	40S ribosomal protein S13, putative	0.952
			PF3D7_0808400	coatomer epsilon subunit, putative	0.899
			PF3D7_1144900	Rab GTPase 6 (RAB6)	0.857
			PF3D7_1206600	DNA-directed RNA polymerase III subunit, putative	0.7
			PF3D7_0320000	conserved Plasmodium protein, unknown function	0.688
			PF3D7_1244600	ADP-ribosylation factor GTPase-activating protein, putative (ARFGAP)	0.656
			PF3D7_0804900	GTPase activator, putative	0.656
			PF3D7_1353600	ER lumen protein retaining receptor (ERD2)	0.651
			PF3D7_0522200	conserved Plasmodium protein, unknown function	0.645
			PF3D7_1349200	glutamate--tRNA ligase, putative	0.641
			PF3D7_1201500	XPA binding protein 1, putative	0.602
			PF3D7_0522700	iron-sulfur assembly protein, putative (SufA)	0.583
			PF3D7_0522600	inner membrane complex protein	0.583
			PF3D7_1211800	polyubiquitin (PfpUB)	0.579
			PF3D7_1250500	adaptor-related protein complex 3, sigma 2 subunit, putative	0.578
			PF3D7_0503200	conserved Plasmodium protein, unknown function	0.576
			PF3D7_0419200	CGI-141 protein homolog, putative	0.575
			PF3D7_0822600	protein transport protein Sec23 (SEC23)	0.519
			PF3D7_0419600	ran binding protein 1, putative	0.502
			PF3D7_0522900	zinc finger protein, putative	0.497
			PF3D7_1219100	clathrin heavy chain, putative	0.494
			PF3D7_1020900	ADP-ribosylation factor (ARF1)	0.424
			PF3D7_0303000	N-ethylmaleimide sensitive fusion protein (NSF)	0.412
22	PF3D7_1251200	coronin	PF3D7_1361400	actin-depolymerizing factor 2 (ADF2)	0.913
			PF3D7_0528500	f-actin capping protein alpha subunit, putative	0.861
			PF3D7_0409900	actin-like protein, putative (ALP5b)	0.788
			PF3D7_1412500	actin II (ACT2)	0.696
			PF3D7_0910700	actin-like protein, putative (ALP5a)	0.653
			PF3D7_0831600	cytoadherence linked asexual protein 8 (CLAG8)	0.651
			PF3D7_0905400	high molecular weight rhoptry protein 3 (RhopH3)	0.641
			PF3D7_1434200	calmodulin (CAM)	0.638
			PF3D7_0304100	membrane skeletal protein IMC1-related (ALV2)	0.595
			PF3D7_1003600	membrane skeletal protein IMC1-related (ALV5)	0.595
			PF3D7_1309700	conserved Plasmodium protein, unknown function	0.589
			PF3D7_0501500	rhoptry-associated protein 3 (RAP3)	0.585
			PF3D7_1476300	Plasmodium exported protein (PHISTb), unknown function	0.585
			PF3D7_0212300	peptide chain release factor subunit 1, putative	0.582
			PF3D7_1452000	rhoptry neck protein 2 (RON2)	0.581
			PF3D7_1239800	conserved Plasmodium protein, unknown function	0.579
			PF3D7_1219000	formin 2	0.579
			PF3D7_1205800	high mobility group protein B3, putative (HMGB3)	0.579
			PF3D7_0929400	high molecular weight rhoptry protein 2 (RhopH2)	0.579
			PF3D7_1417600	conserved Plasmodium protein, unknown function	0.579
			PF3D7_1334600	MSP7-like protein (MSRP3)	0.579
			PF3D7_0707300	rhoptry-associated membrane antigen (RAMA)	0.579
			PF3D7_1344300	conserved protein, unknown function	0.579
			PF3D7_1225700	conserved Plasmodium protein, unknown function	0.576
			PF3D7_1342600	myosin A (MyoA)	0.548
			PF3D7_0617800	histone H2A (H2A)	0.532
			PF3D7_1229800	myosin D (MyoD)	0.51
			PF3D7_0509100	chromosome condensation protein, putative	0.486
			PF3D7_1036800	acetyl-CoA transporter, putative	0.485
			PF3D7_1037500	dynamin-like protein (DYN2)	0.48
			PF3D7_0320900	histone H2A variant, putative (H2A.Z)	0.48
			PF3D7_1410400	rhoptry-associated protein 1 (RAP1)	0.48
			PF3D7_1145400	dynamin-like protein (DYN1)	0.48
			PF3D7_0817700	rhoptry neck protein 5 (RON5)	0.48
			PF3D7_1103600	actin-like protein, putative (ALP2a)	0.449
			PF3D7_1246200	actin I (ACT1)	0.445
			PF3D7_0103800	actin-related protein (ARP1)	0.445
			PF3D7_1110700	actin-like protein, putative (ALP1)	0.445
			PF3D7_1335100	merozoite surface protein 7 (MSP7)	0.42
23	PF3D7_1347000	G-beta repeat protein , putative	PF3D7_0405400	pre-mRNA-processing-splicing factor 8, putative (PRPF8)	0.582
24	PF3D7_0826700	receptor for activated c kinase (RACK)	PF3D7_0617200	conserved Plasmodium protein, unknown function	0.88
			PF3D7_1026800	40S ribosomal protein S2B, putative	0.869
			PF3D7_0307100	40S ribosomal protein S12, putative	0.865
			PF3D7_1211800	polyubiquitin (PfpUB)	0.81
			PF3D7_1302800	40S ribosomal protein S7, putative	0.768
			PF3D7_0719700	40S ribosomal protein S10, putative	0.768
			PF3D7_0320800	ATP-dependent RNA helicase, putative (DOZI)	0.72
			PF3D7_1358800	40S ribosomal protein S13, putative	0.71
			PF3D7_0520000	40S ribosomal protein S9, putative	0.709
			PF3D7_1144000	40S ribosomal protein S21e, putative	0.708
			PF3D7_0516200	40S ribosomal protein S14, putative	0.706
			PF3D7_1465900	40S ribosomal protein S3, putative	0.7
			PF3D7_0721600	40S ribosomal protein S5, putative	0.7
			PF3D7_1317800	40S ribosomal protein S15/S19, putative	0.7
			PF3D7_0316800	40S ribosomal protein S15A, putative	0.688
			PF3D7_1342000	40S ribosomal protein S6, putative	0.687
			PF3D7_1014700	prohibitin, putative	0.683
			PF3D7_1402500	40S ribosomal protein S31/UBI, putative	0.683
			PF3D7_0322900	40S ribosomal protein S3A, putative	0.678
			PF3D7_1105400	40S ribosomal protein S4, putative	0.674
			PF3D7_0219200	40S ribosomal protein S30, putative	0.667
			PF3D7_0311400	protein kinase, putative	0.66
			PF3D7_1441300	serine/threonine protein kinase, putative	0.66
			PF3D7_0625600	poly(A) polymerase PAP, putative	0.651
			PF3D7_0621400	Pf77 protein (ALV7)	0.651
			PF3D7_1126200	40S ribosomal protein S18, putative	0.648
			PF3D7_1243600	translation initiation factor SUI1, putative	0.647
			PF3D7_1242700	40S ribosomal protein S17, putative	0.647
			PF3D7_0519400	40S ribosomal protein S24, putative	0.647
			PF3D7_0422400	40S ribosomal protein S19, putative	0.647
			PF3D7_0317600	40S ribosomal protein S11, putative	0.647
			PF3D7_0306900	40S ribosomal protein S23, putative	0.647
			PF3D7_0217800	40S ribosomal protein S26e, putative	0.647
			PF3D7_1461300	40S ribosomal protein S28e, putative	0.647
			PF3D7_1447000	40S ribosomal protein S2, putative	0.647
			PF3D7_1308300	40S ribosomal protein S27, putative	0.647
			PF3D7_1003500	40S ribosomal protein S20e, putative	0.647
			PF3D7_0813900	40S ribosomal protein S16, putative	0.647
			PF3D7_0616200	Ndc80 homologue, putative	0.645
			PF3D7_1408600	40S ribosomal protein S8e, putative	0.643
			PF3D7_1334100	conserved Plasmodium protein, unknown function	0.641
			PF3D7_1332800	translation initiation factor 6, putative	0.637
			PF3D7_1365900	60S ribosomal protein L40/UBI, putative	0.632
			PF3D7_1216900	DNA-binding chaperone, putative	0.605
			PF3D7_1228300	NIMA related kinase 1 (NEK1)	0.603
			PF3D7_1303500	sodium/hydrogen exchanger, Na , H antiporter (NHE)	0.6
			PF3D7_0309600	60S acidic ribosomal protein P2 (PfP2)	0.593
			PF3D7_0920800	inosine-5'-monophosphate dehydrogenase	0.593
			PF3D7_1007200	rhoGAP GTPase, putative	0.589
			PF3D7_1324900	L-lactate dehydrogenase (LDH)	0.585
			PF3D7_1108600	endoplasmic reticulum-resident calcium binding protein (ERC)	0.581
			PF3D7_0110600	phosphatidylinositol-4-phosphate 5-kinase (PIP5K)	0.579
			PF3D7_1366500	nucleoside diphosphate kinase (NDK)	0.579
			PF3D7_0409100	U4/U6 small nuclear ribonucleoprotein PRP31, putative (PRPF31)	0.578
			PF3D7_1244100	N-alpha-acetyltransferase 15, NatA auxiliary subunit, putative	0.577
			PF3D7_1306800	RED-like protein, putative	0.577
			PF3D7_0208200	RNA binding protein, putative	0.575
			PF3D7_1407100	fibrillarin, putative (NOP1)	0.575
			PF3D7_1123400	translation elongation factor EF-1, subunit alpha, putative	0.575
			PF3D7_0813600	translation initiation factor SUI1, putative	0.575
			PF3D7_1344600	lipoyl synthase (LipA)	0.576
			PF3D7_1031500	DEAD/DEAH box helicase, putative	0.562
			PF3D7_0810600	RNA helicase, putative	0.562
			PF3D7_0705600	RNA helicase, putative	0.562
			PF3D7_1323400	60S ribosomal protein L23a, putative	0.559
			PF3D7_0417100	mRNA-binding protein PUF2 (PUF2)	0.538
			PF3D7_1426500	ATP-binding cassette sub-family G member 2 (ABCG2)	0.514
			PF3D7_1312600	branched-chain alpha keto-acid dehydrogenase, putative	0.514
			PF3D7_0419600	ran binding protein 1, putative	0.5
			PF3D7_1242800	rab specific GDP dissociation inhibitor (rabGDI)	0.495
			PF3D7_1333400	conserved protein, unknown function	0.494
			PF3D7_0913200	elongation factor 1-beta (EF-1beta)	0.485
			PF3D7_1357000	elongation factor 1-alpha	0.485
			PF3D7_1006800	RNA binding protein, putative	0.481
			PF3D7_1354800	metacaspase 1 (MCA1)	0.454
			PF3D7_0107600	serine/threonine protein kinase, putative	0.446
			PF3D7_1444500	eukaryotic initiation factor 2alpha kinase 1 (IK1)	0.446
			PF3D7_1145400	dynamin-like protein (DYN1)	0.441
			PF3D7_1037500	dynamin-like protein (DYN2)	0.441
			PF3D7_0903700	alpha tubulin 1	0.44
			PF3D7_0922500	phosphoglycerate kinase (PGK)	0.43
			PF3D7_0916700	RNA-binding protein musashi, putative (HoMu)	0.426
			PF3D7_0629400	RNA binding protein, putative	0.426
			PF3D7_0606100	RNA binding protein, putative	0.426
			PF3D7_0515000	RNA binding protein, putative	0.425
			PF3D7_0503300	Ser/Arg-rich splicing factor, putative	0.425
			PF3D7_1126800	RNA binding protein, putative	0.426
			PF3D7_1107100	nucleic acid binding protein, putative	0.426
			PF3D7_1020000	large subunit rRNA processing RRM protein, putative	0.426
			PF3D7_1002400.1	RNA binding protein, putative	0.425
25	PF3D7_0922000	dynein intermediate chain 2, ciliary	PF3D7_1128100	cochaperone prefoldin complex subunit, putative	0.505
			PF3D7_1420800	dynein-associated protein, putative	0.495
			PF3D7_0906400	dynein light intermediate chain 2, cytosolic	0.491
			PF3D7_1213600	dynein light chain 1, putative (DLC8)	0.469
			PF3D7_0204400	dynein light chain, putative	0.469
			PF3D7_0927500	dynein light chain, putative	0.4
26	PF3D7_1020300	cytoplasmic dynein intermediate chain, putative	PF3D7_0903700	alpha tubulin 1	0.835
			PF3D7_0422300	alpha tubulin 2	0.835
			PF3D7_0903200	Rab GTPase 7 (Rab7)	0.8
			PF3D7_1020100	flagellar outer arm dynein-associated protein, putative	0.66
			PF3D7_1020200	conserved Plasmodium protein, unknown function	0.66
			PF3D7_1213600	dynein light chain 1, putative (DLC8)	0.566
			PF3D7_0927500	dynein light chain, putative	0.562
			PF3D7_1128100	cochaperone prefoldin complex subunit, putative	0.505
			PF3D7_0307300	EB1 homolog, putative	0.5
			PF3D7_1420800	dynein-associated protein, putative	0.495
			PF3D7_0906400	dynein light intermediate chain 2, cytosolic	0.491
			PF3D7_0204400	dynein light chain, putative	0.469
27	PF3D7_1037800	dynein intermediate chain, putative	PF3D7_1128100	cochaperone prefoldin complex subunit, putative	0.505
			PF3D7_1420800	dynein-associated protein, putative	0.495
			PF3D7_0906400	dynein light intermediate chain 2, cytosolic	0.491
			PF3D7_1213600	dynein light chain 1, putative (DLC8)	0.469
			PF3D7_0204400	dynein light chain, putative	0.469
			PF3D7_0927500	dynein light chain, putative	0.4
28	PF3D7_1426300	dynein-associated protein, putative	PF3D7_1128100	cochaperone prefoldin complex subunit, putative	0.505
			PF3D7_1420800	dynein-associated protein, putative	0.495
			PF3D7_0906400	dynein light intermediate chain 2, cytosolic	0.491
			PF3D7_1213600	dynein light chain 1, putative (DLC8)	0.469
			PF3D7_0204400	dynein light chain, putative	0.469
			PF3D7_0927500	dynein light chain, putative	0.4
29	PF3D7_0630500	microtubule-associated protein ytm1 homologue, putative	PF3D7_1107700	pescadillo-like protein (PES)	0.942
			PF3D7_0911000	phosphatidylinositol N-acetylglucosaminyltransferase, putative	0.891
			PF3D7_0301900	conserved Plasmodium protein, unknown function	0.891
			PF3D7_0214200	mitochondrial ribosomal protein L13 precursor, putative	0.891
			PF3D7_1353400	Ran-binding protein, putative	0.891
			PF3D7_1449700	exosome complex exonuclease RRP6, putative (RRP6)	0.889
			PF3D7_1368300	conserved Plasmodium protein, unknown function	0.889
			PF3D7_1251000	conserved Plasmodium protein, unknown function	0.885
			PF3D7_1405800	large subunit rRNA processing protein, putative	0.88
			PF3D7_0729400	BRIX protein, putative	0.87
			PF3D7_1466700	large ribosomal subunit assembling protein, putative	0.786
			PF3D7_1367600	ribosome biogenesis protein MRT4, putative	0.774
			PF3D7_1251500	DEAD/DEAH box ATP-dependent RNA helicase, putative	0.767
			PF3D7_1445200	RNA helicase, putative	0.76
			PF3D7_0931100	nucleolar protein Nop52, putative	0.758
			PF3D7_1028300	nucleolar preribosomal assembly protein, putative	0.758
			PF3D7_1419100	ATP-dependent RNA helicase, putative	0.742
			PF3D7_1028400	nucleolar preribosomal assembly protein, putative	0.742
			PF3D7_0921800	nucleolar preribosomal assembly protein, putative	0.74
			PF3D7_1332800	translation initiation factor 6, putative	0.74
			PF3D7_1008800	nucleolar protein 5, putative (NOP5)	0.74
			PF3D7_0814300	ATPase, putative	0.74
			PF3D7_1424100	60S ribosomal protein L5, putative	0.672
			PF3D7_1368400	conserved Plasmodium protein, unknown function	0.649
			PF3D7_1404500	U3 small nucleolar ribonucleoprotein, U3 snoRNP, putative	0.641
			PF3D7_1027800	60S ribosomal protein L3, putative	0.594
			PF3D7_0528800	nucleolar preribosomal GTPase, putative	0.592
			PF3D7_0410700	GTPase, putative	0.592
			PF3D7_1212000	glutathione peroxidase (Trx-G1)	0.579
			PF3D7_0827000	ATP-dependent RNA helicase DBP10, putative (DBP10)	0.579
			PF3D7_0612900	nucleolar GTP-binding protein 1, putative	0.577
			PF3D7_0414700	GTP binding protein, putative	0.577
			PF3D7_0307200	60S ribosomal protein L7, putative	0.577
			PF3D7_1424400	60S ribosomal protein L7-3, putative	0.577
			PF3D7_0814000	60S ribosomal protein L13-2, putative	0.577
			PF3D7_0203700	nucleolar preribosomal assembly protein, putative	0.575
			PF3D7_0520000	40S ribosomal protein S9, putative	0.494
			PF3D7_0405000	ATP-dependent RNA helicase, putative	0.491
30	PF3D7_1243800	microtubule associated katanin, putative	PF3D7_0826300	SPRY domain, putative	0.789
			PF3D7_0513200	conserved Plasmodium protein, unknown function	0.787
			PF3D7_1019300	zinc finger protein, putative	0.787
			PF3D7_0625600	poly(A) polymerase PAP, putative	0.728
			PF3D7_1438500	cleavage and polyadenylation specifity factor, putative	0.706
			PF3D7_0933000	mRNA processing protein, putative	0.641
			PF3D7_0510800	conserved Plasmodium protein, unknown function	0.561
			PF3D7_1107100	nucleic acid binding protein, putative	0.527
			PF3D7_0629700	SET domain protein, putative (SET1)	0.507
			PF3D7_0619000.1	conserved Plasmodium protein, unknown function	0.49
			PF3D7_0809900	JmjC domain containing protein (JmjC1)	0.401
31	PF3D7_0716800	eukaryotic translation initiation factor 3 37.28 kDa subunit, putative	PF3D7_0815600	eukaryotic translation initiation factor, putative	0.998
			PF3D7_0517700	eukaryotic translation initiation factor, putative	0.996
			PF3D7_1206700	eukaryotic translation initiation factor 5, putative	0.995
			PF3D7_0728000	eukaryotic translation initiation factor 2 alpha subunit, putative	0.994
			PF3D7_1206200	eukaryotic translation initiation factor 3 subunit 8, putative	0.993
			PF3D7_0528200	eukaryotic translation initiation factor 3, subunit 6, putative	0.992
			PF3D7_1007900	eukaryotic translation initiation factor 3 subunit 7, putative	0.989
			PF3D7_1212700	eukaryotic translation initiation factor 3 subunit 10, putative	0.987
			PF3D7_0918300	eukaryotic translation initiation factor 3 subunit 5, putative	0.986
			PF3D7_1410600	eukaryotic translation initiation factor 2 gamma subunit, putative	0.985
			PF3D7_1010600	eukaryotic translation initiation factor 2 beta subunit, putative	0.979
			PF3D7_0520000	40S ribosomal protein S9, putative	0.978
			PF3D7_1408600	40S ribosomal protein S8e, putative	0.977
			PF3D7_1243600	translation initiation factor SUI1, putative	0.963
			PF3D7_1465900	40S ribosomal protein S3, putative	0.956
			PF3D7_0721600	40S ribosomal protein S5, putative	0.955
			PF3D7_0719700	40S ribosomal protein S10, putative	0.953
			PF3D7_1317800	40S ribosomal protein S15/S19, putative	0.953
			PF3D7_0516200	40S ribosomal protein S14, putative	0.953
			PF3D7_0422400	40S ribosomal protein S19, putative	0.953
			PF3D7_0519400	40S ribosomal protein S24, putative	0.953
			PF3D7_1358800	40S ribosomal protein S13, putative	0.953
			PF3D7_1342000	40S ribosomal protein S6, putative	0.953
			PF3D7_1302800	40S ribosomal protein S7, putative	0.952
			PF3D7_0306900	40S ribosomal protein S23, putative	0.952
			PF3D7_1003500	40S ribosomal protein S20e, putative	0.952
			PF3D7_1144000	40S ribosomal protein S21e, putative	0.952
			PF3D7_0813900	40S ribosomal protein S16, putative	0.952
			PF3D7_0219200	40S ribosomal protein S30, putative	0.952
			PF3D7_1242700	40S ribosomal protein S17, putative	0.952
			PF3D7_0316800	40S ribosomal protein S15A, putative	0.951
			PF3D7_1143400	translation initiation factor eIF-1A, putative	0.94
			PF3D7_1224300	polyadenylate-binding protein, putative (PABP)	0.939
			PF3D7_1365900	60S ribosomal protein L40/UBI, putative	0.937
			PF3D7_1026800	40S ribosomal protein S2B, putative	0.921
			PF3D7_1142600	60S ribosomal protein L35ae, putative	0.907
			PF3D7_0317600	40S ribosomal protein S11, putative	0.905
			PF3D7_1126200	40S ribosomal protein S18, putative	0.905
			PF3D7_0322900	40S ribosomal protein S3A, putative	0.904
			PF3D7_1447000	40S ribosomal protein S2, putative	0.904
			PF3D7_0307200	60S ribosomal protein L7, putative	0.904
			PF3D7_0217800	40S ribosomal protein S26e, putative	0.903
			PF3D7_1323400	60S ribosomal protein L23a, putative	0.903
			PF3D7_1308300	40S ribosomal protein S27, putative	0.903
			PF3D7_1105400	40S ribosomal protein S4, putative	0.903
			PF3D7_0312800	60S ribosomal protein L26, putative	0.902
			PF3D7_1309100	60S ribosomal protein L24, putative	0.902
			PF3D7_0719600	60S ribosomal protein L11a, putative	0.902
			PF3D7_1027800	60S ribosomal protein L3, putative	0.902
			PF3D7_0618300	60S ribosomal protein L27a, putative	0.902
			PF3D7_0307100	40S ribosomal protein S12, putative	0.902
			PF3D7_1424400	60S ribosomal protein L7-3, putative	0.902
			PF3D7_0614500	60S ribosomal protein L19, putative	0.901
			PF3D7_0415900	60S ribosomal protein L15, putative	0.901
			PF3D7_1323100	60S ribosomal protein L6, putative	0.901
			PF3D7_1130100	60S ribosomal protein L38e, putative	0.901
			PF3D7_0814000	60S ribosomal protein L13-2, putative	0.9
			PF3D7_0903900	60S ribosomal protein L32, putative	0.899
			PF3D7_0611700	60S ribosomal protein L39, putative	0.899
			PF3D7_0517000	60S ribosomal protein L12, putative	0.899
			PF3D7_0516900	60S ribosomal protein L8, putative	0.899
			PF3D7_0507100	60S ribosomal protein L4, putative	0.899
			PF3D7_0503800	60S ribosomal protein L31, putative	0.899
			PF3D7_0310600.1	SAC3/GNAP family-related protein, putative	0.899
			PF3D7_0309600	60S acidic ribosomal protein P2 (PfP2)	0.899
			PF3D7_0304400	60S ribosomal protein L44, putative	0.899
			PF3D7_0210100.1	60S ribosomal protein L37ae, putative	0.899
			PF3D7_1468700	eukaryotic initiation factor 4A (eIF4A)	0.899
			PF3D7_1460700	60S ribosomal protein L27, putative	0.899
			PF3D7_1460300	ribosomal protein L29, putative	0.899
			PF3D7_1441200	60S ribosomal protein L1, putative	0.899
			PF3D7_1431700	60S ribosomal protein L14, putative	0.899
			PF3D7_1426000	60S ribosomal protein L21e, putative	0.899
			PF3D7_1424100	60S ribosomal protein L5, putative	0.899
			PF3D7_1421200	40S ribosomal protein S25, putative	0.899
			PF3D7_1414300	60S ribosomal protein L10, putative	0.899
			PF3D7_1351400	60S ribosomal protein L17, putative	0.899
			PF3D7_1341200	60S ribosomal protein L18, putative	0.899
			PF3D7_1338200	60S ribosomal protein L6-2, putative	0.899
			PF3D7_1331800	60S ribosomal protein L23, putative	0.899
			PF3D7_1311100	conserved Plasmodium protein, unknown function	0.899
			PF3D7_1130200	60S ribosomal protein P0 (PfP0)	0.899
			PF3D7_1124900	60S ribosomal protein L35, putative	0.899
			PF3D7_1109900	apicoplast ribosomal protein L36e precursor, putative	0.899
			PF3D7_1019400	60S ribosomal protein L30e, putative	0.899
			PF3D7_1004000	60S ribosomal protein L13, putative	0.899
			PF3D7_0821700	60S ribosomal protein L22, putative	0.899
			PF3D7_0710600	60S ribosomal protein L34a, putative	0.899
			PF3D7_0706400	ribosomal protein, L37e, putative	0.899
			PF3D7_0705700	40S ribosomal protein S29, putative	0.899
			PF3D7_1341300	60S ribosomal protein L18-2, putative	0.899
			PF3D7_0607000	translation initiation factor IF-2, putative	0.812
			PF3D7_1469000	translation initiation factor IF-1, putative	0.8
			PF3D7_0315100	translation initiation factor 4E (eIF4E)	0.755
			PF3D7_1368200	RNAse L inhibitor protein, putative	0.701
			PF3D7_0110800	transcription initiation factor TFIIB, putative	0.642
			PF3D7_1107300	polyadenylate-binding protein-interacting protein 1, putative (PAIP1)	0.617
			PF3D7_1312900	eukaryotic translation initation factor 4 gamma, putative (EIF4G)	0.617
			PF3D7_1248200	RNA binding protein, putative	0.575
			PF3D7_1461300	40S ribosomal protein S28e, putative	0.554
			PF3D7_1013500	phosphoinositide-specific phospholipase C (PI-PLC)	0.494
			PF3D7_1330600	elongation factor Tu, putative	0.489
			PF3D7_1211800	polyubiquitin (PfpUB)	0.442
			PF3D7_1360900	polyadenylate-binding protein, putative	0.434
32	PF3D7_0816000	nucleolar preribosomal assembly protein, putative	PF3D7_1027800	60S ribosomal protein L3, putative	0.951
			PF3D7_1405800	large subunit rRNA processing protein, putative	0.746
			PF3D7_1465900	40S ribosomal protein S3, putative	0.635
			PF3D7_1107700	pescadillo-like protein (PES)	0.635
			PF3D7_1134500	alpha/beta hydrolase, putative	0.602
			PF3D7_0501800	chromosome assembly factor 1 (CAF1)	0.579
			PF3D7_1449700	exosome complex exonuclease RRP6, putative (RRP6)	0.577
			PF3D7_1408400	DNA-repair helicase, putative	0.494
			PF3D7_0923700	conserved protein, unknown function	0.489
			PF3D7_1349800	nucleolar preribosomal associated cytoplasmic ATPase, putative	0.489
33	PF3D7_1146000	nucleolar preribosomal assembly protein, putative	PF3D7_1434500	dynein-related AAA-type ATPase, putative	0.883
			PF3D7_0707900	large ribosomal subunit processing protein, putative	0.84
			PF3D7_1423000	GTPase, putative	0.829
			PF3D7_1428300	proliferation-associated protein 2g4, putative	0.802
			PF3D7_1107700	pescadillo-like protein (PES)	0.78
			PF3D7_1332800	translation initiation factor 6, putative	0.775
			PF3D7_1020700	ribosomal processing ATPase, putative	0.773
			PF3D7_0729300	60S ribosomal subunit export protein, putative	0.768
			PF3D7_1367600	ribosome biogenesis protein MRT4, putative	0.758
			PF3D7_0716100	large ribosomal subunit assembling factor, putative	0.758
			PF3D7_0528800	nucleolar preribosomal GTPase, putative	0.727
			PF3D7_0410700	GTPase, putative	0.727
			PF3D7_1028400	nucleolar preribosomal assembly protein, putative	0.69
			PF3D7_1405800	large subunit rRNA processing protein, putative	0.69
			PF3D7_0913000	conserved Plasmodium protein, unknown function	0.685
			PF3D7_1469300	small subunit rRNA processing KH domain protein, putative	0.685
			PF3D7_1407500	tRNA m2G10 methyltransferase subunit, putative	0.685
			PF3D7_1348900	conserved Plasmodium protein, unknown function	0.685
			PF3D7_0818800	U3 small nucleolar ribonucleoprotein protein, putative	0.667
			PF3D7_0524900	tRNA-YW synthesizing protein, putative	0.655
			PF3D7_0822900	conserved Plasmodium protein, unknown function	0.655
			PF3D7_1129400	RNA methyltransferase, putative	0.653
			PF3D7_0807100	RNA helicase, putative	0.644
			PF3D7_0506100	60S ribosomal subunit protein L24-2, putative	0.629
			PF3D7_0613900	myosin E, putative (myoE)	0.608
			PF3D7_1476400	serine/threonine protein kinase, FIKK family, pseudogene (FIKK14)	0.599
			PF3D7_1252100	rhoptry neck protein 3 (RON3)	0.583
			PF3D7_0917600	pre-mRNA-splicing factor ATP-dependent RNA helicase PRP43, putative (PRP43)	0.579
			PF3D7_0612900	nucleolar GTP-binding protein 1, putative	0.577
			PF3D7_0414700	GTP binding protein, putative	0.577
			PF3D7_1414800	small nuclear ribonucleoprotein-associated protein B, putative (SNRPB)	0.56
34	PF3D7_0302000	golgi organization and biogenesis factor, putative	PF3D7_1033600	myb2 transcription factor, putative (Myb2)	0.946
			PF3D7_0218700	pre-mRNA-processing protein 45, putative (PRP45)	0.921
			PF3D7_1235900	pre-mRNA-splicing factor SYF1, putative (XAB2)	0.92
			PF3D7_1472000	pre-mRNA-splicing factor ISY1 homolog, putative	0.919
			PF3D7_0403700	CGI-201 protein, short form	0.911
			PF3D7_0218500	small nuclear ribonucleoprotein Sm D2, putative (SNRPD2)	0.9
			PF3D7_1231600	pre-mRNA-splicing factor ATP-dependent RNA helicase PRP2, putative (PRP2)	0.889
			PF3D7_0308900	splicing factor 3B subunit 1, putative (SF3B1)	0.887
			PF3D7_1003800	U5 small nuclear ribonuclear protein, putative	0.887
			PF3D7_0522800	G10 protein, putative	0.887
			PF3D7_1015100	conserved protein, unknown function	0.874
			PF3D7_1248200	RNA binding protein, putative	0.865
			PF3D7_0917600	pre-mRNA-splicing factor ATP-dependent RNA helicase PRP43, putative (PRP43)	0.861
			PF3D7_1234800	Splicing factor 3B subunit 3, putative (SF3B3)	0.859
			PF3D7_1461600	splicing factor 3B subunit 2, putative (SF3B2)	0.852
			PF3D7_0308600	pre-mRNA-processing factor 19, putative (PRPF19)	0.841
			PF3D7_1220100	pre-mRNA splicing factor, putative	0.836
			PF3D7_1369700	U1 small nuclear ribonucleoprotein a, putative	0.828
			PF3D7_0405400	pre-mRNA-processing-splicing factor 8, putative (PRPF8)	0.822
			PF3D7_1414800	small nuclear ribonucleoprotein-associated protein B, putative (SNRPB)	0.817
			PF3D7_1236700	s-adenosyl-methyltransferase, putative	0.804
			PF3D7_1418000	ubiquitin fusion degradation protein UFD1, putative (UFD1)	0.768
			PF3D7_1238300	cell cycle control protein, putative	0.766
			PF3D7_1474500	splicing factor 3A subunit 1, putative (SF3A1)	0.745
			PF3D7_0615700	RNA and export factor binding protein, putative	0.74
			PF3D7_0415500	nuclear cap-binding protein, putative	0.74
			PF3D7_1364300	pre-mRNA-splicing factor ATP-dependent RNA helicase PRP16 (PRP16)	0.74
			PF3D7_1324200	micro-fibrillar-associated protein, putative	0.74
			PF3D7_1114700	serine/threonine protein kinase, putative (CLK3)	0.715
			PF3D7_1126900	small nuclear ribonucleoprotein F, putative (SNRPF)	0.709
			PF3D7_1227800	histone S-adenosyl methyltransferase, putative	0.699
			PF3D7_1309300	U4/U6 small nuclear ribonucleoprotein PRP3, putative (PRPF3)	0.672
			PF3D7_0922700	pre-mRNA splicing factor, putative	0.654
			PF3D7_1450700	conserved Plasmodium protein, unknown function	0.654
			PF3D7_0924700	splicing factor 3A subunit 3, putative (SF3A3)	0.647
			PF3D7_0508700	Pre-mRNA-processing ATP-dependent RNA helicase prp5, putative (PRP5)	0.648
			PF3D7_0725200	mago nashi protein homolog, putative	0.647
			PF3D7_0511000	translationally-controlled tumor protein homolog (TCTP)	0.645
			PF3D7_1405800	large subunit rRNA processing protein, putative	0.645
			PF3D7_1247900	nucleolar rRNA processing protein, putative	0.643
			PF3D7_0909800	small nuclear ribonucleoprotein Sm D3, putative (SNRPD3)	0.641
			PF3D7_0619900	splicing factor 3A subunit 2, putative (SF3A2)	0.641
			PF3D7_1428300	proliferation-associated protein 2g4, putative	0.639
			PF3D7_1138600	beta-catenin-like protein 1, putative	0.638
			PF3D7_0822300	small nuclear ribonucleoprotein G, putative (SNRPG)	0.619
			PF3D7_1110200	pre-mRNA-processing factor 6, putative (PRPF6)	0.611
			PF3D7_0728900	RNA binding protein, putative	0.602
			PF3D7_1028400	nucleolar preribosomal assembly protein, putative	0.592
			PF3D7_1467400	50S ribosomal protein L22, apicoplast, putative (L22)	0.587
			PF3D7_0106700	small ribosomal subunit assembling AARP2 protein (AARP2)	0.587
			PF3D7_0913000	conserved Plasmodium protein, unknown function	0.585
			PF3D7_1469300	small subunit rRNA processing KH domain protein, putative	0.585
			PF3D7_1407500	tRNA m2G10 methyltransferase subunit, putative	0.585
			PF3D7_1348900	conserved Plasmodium protein, unknown function	0.585
			PF3D7_0935000	small nuclear ribonucleoprotein (snRNP), putative	0.579
			PF3D7_1306900	U1 small nuclear ribonucleoprotein a, putative	0.579
			PF3D7_1446400	pyruvate dehydrogenase E1 beta subunit (pdhB)	0.577
			PF3D7_0812400	karyopherin alpha (KARalpha)	0.53
			PF3D7_1468800	U2 snRNP auxiliary factor, putative	0.52
			PF3D7_1326300	RNA binding protein, putative	0.52
			PF3D7_0716000	RNA binding protein, putative	0.52
			PF3D7_1423200	peptidyl-prolyl cis-trans isomerase (CYP52)	0.498
			PF3D7_0722500	cell cycle control protein cwf15, putative	0.498
			PF3D7_0610100	Pre-mRNA-splicing factor SLU7, putative (SLU7)	0.492
			PF3D7_0524900	tRNA-YW synthesizing protein, putative	0.485
			PF3D7_1030100	pre-mRNA-splicing factor ATP-dependent RNA helicase PRP22, putative (PRP22)	0.478
			PF3D7_0821300	ATP-dependent RNA helicase prh1, putative	0.477
35	PF3D7_0803300	mitogen-activated protein kinase organizer 1, putative	PF3D7_1220100	pre-mRNA splicing factor, putative	0.74
			PF3D7_0405400	pre-mRNA-processing-splicing factor 8, putative (PRPF8)	0.642
			PF3D7_1237800	ubiquitin-like protein, putative	0.641
			PF3D7_0623600	transcription or splicing factor-like protein, putative	0.642
			PF3D7_1420000	splicing factor 3B subunit 4, putative (SF3B4)	0.642
			PF3D7_0528700	peptidyl-prolyl cis-trans isomerase (CYP23)	0.579
			PF3D7_0308600	pre-mRNA-processing factor 19, putative (PRPF19)	0.579
			PF3D7_1352700	P-loop containing nucleoside triphosphate hydrolase, putative	0.579
			PF3D7_0819900	U6 snRNA-associated Sm-like protein LSm3, putative (LSM3)	0.579
			PF3D7_0826700	receptor for activated c kinase (RACK)	0.577
			PF3D7_0605100	RNA binding protein, putative	0.575
			PF3D7_0918900	gamma-glutamylcysteine synthetase (gammaGCS)	0.489
36	PF3D7_0526300	nucleolar Jumonji domain interacting protein, putative	PF3D7_1224400	conserved Plasmodium protein, unknown function	0.494
			PF3D7_1310800	conserved Plasmodium protein, unknown function	0.492
			PF3D7_1456700	conserved Plasmodium protein, unknown function	0.491
			PF3D7_1130800	armadillo repeat protein PF16, putative	0.491
			PF3D7_0812400	karyopherin alpha (KARalpha)	0.491
			PF3D7_1220500	ribosome biogenesis protein TSR3, putative (TSR3)	0.489
37	PF3D7_1329100	myosin C or myosin F	PF3D7_1211300	DNA helicase MCM8, putative (MCM8)	0.923
			PF3D7_0821300	ATP-dependent RNA helicase prh1, putative	0.922
			PF3D7_1437200	ribonucleoside-diphosphate reductase, large subunit, putative	0.916
			PF3D7_0820000	Snf2-related CBP activator, putative (SRCAP)	0.914
			PF3D7_1302700	DEAD/DEAH box ATP-dependent RNA helicase, putative	0.911
			PF3D7_1202000	ATP-dependent RNA helicase, putative	0.903
			PF3D7_0504400	ATP-dependent helicase, putative	0.903
			PF3D7_1405600	ribonucleotide reductase small subunit (RNR)	0.903
			PF3D7_1015800	ribonucleotide reductase small subunit, putative	0.903
			PF3D7_0415600	GTP:AMP phosphotransferase (GAK)	0.903
			PF3D7_1008900	adenylate kinase (AK1)	0.903
			PF3D7_1439100	DEAD/DEAH box helicase, putative	0.903
			PF3D7_1104200	chromatin remodeling protein (SNF2L)	0.902
			PF3D7_0318200	DNA-directed RNA polymerase II, putative	0.902
			PF3D7_0504200	ATP-dependent helicase, putative	0.901
			PF3D7_1213700	RNA polymerase subunit 8c, putative	0.9
			PF3D7_1143300	DNA-directed RNA polymerase I, putative	0.9
			PF3D7_1241800	DEAD/DEAH box ATP-dependent RNA helicase, putative	0.899
			PF3D7_1231600	pre-mRNA-splicing factor ATP-dependent RNA helicase PRP2, putative (PRP2)	0.899
			PF3D7_1206600	DNA-directed RNA polymerase III subunit, putative	0.899
			PF3D7_0923000	DNA-directed RNA polymerase II, putative	0.899
			PF3D7_0918600	DNA helicase, putative	0.899
			PF3D7_0626800	pyruvate kinase (PyrK)	0.899
			PF3D7_0605600	nucleoside diphosphate kinase, putative	0.899
			PF3D7_0509400	RNA polymerase I (RNAPI)	0.899
			PF3D7_0422500	pre-mRNA-splicing helicase BRR2, putative (BRR2)	0.899
			PF3D7_0411400	DEAD box ATP-dependent RNA helicase, putative	0.899
			PF3D7_0405000	ATP-dependent RNA helicase, putative	0.899
			PF3D7_0215700	DNA-directed RNA polymerase II second largest subunit, putative	0.899
			PF3D7_0206600	transcription factor, putative	0.899
			PF3D7_0205500	DNA-directed RNA polymerase II 16 kDa subunit, putative	0.899
			PF3D7_0110400	DNA-directed RNA polymerase 2, putative	0.899
			PF3D7_1472700	DNA-directed RNA polymerase, alpha subunit, putative	0.899
			PF3D7_1459000	ATP-dependent RNA helicase DBP5 (DBP5)	0.899
			PF3D7_1431800	apyrase, putative	0.899
			PF3D7_1429900	ATP-dependent DNA helicase, putative	0.899
			PF3D7_1421400	DNA-directed RNA polymerase III subunit C, putative	0.899
			PF3D7_1419100	ATP-dependent RNA helicase, putative	0.899
			PF3D7_1415200	DNA-directed RNA polymerase I/III subunit, putative	0.899
			PF3D7_1366500	nucleoside diphosphate kinase (NDK)	0.899
			PF3D7_1364800	DNA-directed RNA polymerase 2, putative	0.899
			PF3D7_1332700	DEAD/DEAH box ATP-dependent RNA helicase, putative	0.899
			PF3D7_1329000	DNA-directed RNA polymerase 3 largest subunit	0.899
			PF3D7_1307600	DNA-directed RNA polymerase alpha chain, putative	0.899
			PF3D7_1307300	DEAD box helicase, putative	0.899
			PF3D7_1304900	DNA-directed RNA polymerase 2, putative	0.899
			PF3D7_1134700	DNA-directed RNA polymerase 1, subunit 2, putative	0.899
			PF3D7_1104700.1	RNA polymerase subunit, putative	0.899
			PF3D7_1037100	pyruvate kinase 2 (PyKII)	0.899
			PF3D7_1027400	DNA-directed RNA polymerase II, putative	0.899
			PF3D7_0708100	DNA-directed RNA polymerase 2 8.2 kDa polypeptide, putative	0.899
			PF3D7_0721300	DEAD/DEAH box ATP-dependent RNA helicase, putative	0.899
			PF3D7_1342700	transcription activator, putative	0.899
			PF3D7_1331100	DEAD box helicase, putative	0.899
			PF3D7_0724900	kinesin-like protein, putative	0.837
			PF3D7_1245600	kinesin, putative	0.705
			PF3D7_1211000	kinesin-like protein, putative	0.705
			PF3D7_0806600	kinesin-like protein, putative	0.705
			PF3D7_1008000	inositol polyphosphate kinase, putative (IPK1)	0.683
			PF3D7_0826300	SPRY domain, putative	0.663
			PF3D7_0317700	CPSF (cleavage and polyadenylation specific factor), subunit A, putative	0.658
			PF3D7_1434200	calmodulin (CAM)	0.605
			PF3D7_0925700	histone deacetylase (HDAC1)	0.599
			PF3D7_1119000	acyl-CoA-binding protein, putative	0.564
			PF3D7_1021900	conserved Plasmodium protein (10b antigen), unknown function	0.563
			PF3D7_1243800	microtubule associated katanin, putative	0.563
			PF3D7_0629700	SET domain protein, putative (SET1)	0.538
			PF3D7_1357800	TCP-1/cpn60 chaperonin family, putative	0.53
			PF3D7_0307300	EB1 homolog, putative	0.525
			PF3D7_0302600	ABC transporter, (TAP family), putative	0.495
			PF3D7_0512700	orotate phosphoribosyltransferase (OPRT)	0.488
			PF3D7_1248900	26S protease regulatory subunit 8, putative	0.482
			PF3D7_1124400	U6 snRNA-associated Sm-like protein LSm1, putative (LSM1)	0.476
			PF3D7_0605100	RNA binding protein, putative	0.475
			PF3D7_1311500	26S proteasome regulatory subunit 7, putative	0.452
			PF3D7_1320600	Rab GTPase 11a (RAB11a)	0.447
			PF3D7_1340700	Rab GTPase 11b (RAB11b)	0.447
			PF3D7_1472200	histone deacetylase, putative	0.438
			PF3D7_1230700	protein transport protein Sec13, putative	0.417
			PF3D7_1211800	polyubiquitin (PfpUB)	0.416
			PF3D7_0629800	cullin-like protein, putative	0.407
			PF3D7_0317500	kinesin-5, putative (KLP3)	0.404
			PF3D7_0319400	kinesin-8, putative	0.4
			PF3D7_0111000	kinesin-8, putative	0.4
38	PF3D7_0510200	peptidyl-prolyl cis-trans isomerase (CYP87)	PF3D7_0930600	peptidyl-prolyl cis-trans isomerase (CYP72)	0.685
			PF3D7_0405700	lysine decarboxylase, putative	0.659
			PF3D7_1131100	serpentine receptor, putative (SR1)	0.659
			PF3D7_0802200	1-cys peroxiredoxin (1-CysPxn)	0.651
			PF3D7_1238900	protein kinase 2 (PK2)	0.649
			PF3D7_0922200	S-adenosylmethionine synthetase (SAMS)	0.645
			PF3D7_0608800	ornithine aminotransferase (OAT)	0.579
			PF3D7_0615800	conserved Plasmodium protein, unknown function	0.579
			PF3D7_1355300	histone-lysine N-methyltransferase, putative (SET6)	0.512
			PF3D7_1434300	Hsp70/Hsp90 organizing protein (HOP)	0.495
			PF3D7_0812500	RNA binding protein, putative	0.49
			PF3D7_1033100	S-adenosylmethionine decarboxylase/ornithine decarboxylase (AdoMetDC/ODC)	0.488
			PF3D7_0312800	60S ribosomal protein L26, putative	0.465
			PF3D7_0621200	pyridoxine biosynthesis protein PDX1 (PDX1)	0.425
			PF3D7_1001400	alpha/beta hydrolase, putative	0.42
39	PF3D7_1124100	neutral-sphingomyelinase activation factor protein, putative	PF3D7_0826700	receptor for activated c kinase (RACK)	0.81
			PF3D7_0103000	vacuolar protein sorting-associated protein VTA1, putative	0.748
			PF3D7_0613400	apicoplast ribosomal protein L18 precursor, putative	0.49
			PF3D7_0516700	ubiquitin carboxyl-terminal hydrolase 2, putative	0.49
40	PF3D7_1026400	cell division cycle protein 20 homolog, putative	PF3D7_0501700	anaphase promoting complex subunit, putative	0.932
			PF3D7_0624500	anaphase promoting complex subunit, putative	0.887
			PF3D7_1217600	anaphase promoting complex subunit 10, putative	0.853
			PF3D7_0807100	RNA helicase, putative	0.839
			PF3D7_0809600	peptidase family C50, putative	0.786
			PF3D7_0503200	conserved Plasmodium protein, unknown function	0.77
			PF3D7_0605300	serine/threonine protein kinase (ARK1)	0.707
			PF3D7_0309200	serine/threonine protein kinase, putative (ARK2)	0.707
			PF3D7_0715300	calcium/calmodulin-dependent protein kinase, putative	0.707
			PF3D7_1126900	small nuclear ribonucleoprotein F, putative (SNRPF)	0.669
			PF3D7_0822300	small nuclear ribonucleoprotein G, putative (SNRPG)	0.669
			PF3D7_0302900	exportin 1, putative	0.668
			PF3D7_0926300	protein kinase, putative	0.647
			PF3D7_1211800	polyubiquitin (PfpUB)	0.641
			PF3D7_0405400	pre-mRNA-processing-splicing factor 8, putative (PRPF8)	0.637
			PF3D7_0307300	EB1 homolog, putative	0.62
			PF3D7_1361000	arginine methyltransferase 5, putative (PRMT5)	0.619
			PF3D7_0312300	26S proteasome regulatory subunit S14, putative	0.603
			PF3D7_0909800	small nuclear ribonucleoprotein Sm D3, putative (SNRPD3)	0.598
			PF3D7_1306400	26S proteasome regulatory subunit, putative	0.586
			PF3D7_0218500	small nuclear ribonucleoprotein Sm D2, putative (SNRPD2)	0.585
			PF3D7_1129200	26S proteasome regulatory subunit, putative	0.579
			PF3D7_1030500	26S proteasome regulatory subunit, putative	0.579
			PF3D7_1132200	TCP-1/cpn60 chaperonin family, putative	0.579
			PF3D7_1454300	serine/threonine protein kinase, putative (KIN)	0.578
			PF3D7_1206200	eukaryotic translation initiation factor 3 subunit 8, putative	0.578
			PF3D7_0308200	TCP-1/cpn60 chaperonin family, putative	0.577
			PF3D7_0315100	translation initiation factor 4E (eIF4E)	0.576
			PF3D7_0420100	RIO-like serine/threonine kinase (RIO2)	0.575
			PF3D7_1451900	small subunit rRNA processing factor, putative	0.575
			PF3D7_0615500	cdc2-related protein kinase 5 (CRK5)	0.562
			PF3D7_1356900	protein kinase 5 (PK5)	0.562
			PF3D7_1338900	serine/threonine protein kinase, putative	0.562
			PF3D7_1337100	protein kinase 6 (PK6)	0.562
			PF3D7_0317500	kinesin-5, putative (KLP3)	0.561
			PF3D7_0205900	proteasome 26S regulatory subunit, putative	0.56
			PF3D7_1402300	26S proteasome regulatory subunit (RPN6)	0.56
			PF3D7_1414800	small nuclear ribonucleoprotein-associated protein B, putative (SNRPB)	0.553
			PF3D7_1466300	26S proteasome regulatory subunit, putative	0.553
			PF3D7_1017900	26s proteasome regulatory subunit p55, putative	0.553
			PF3D7_1338100	proteasome regulatory subunit, putative	0.553
			PF3D7_0912900	26S proteasome regulatory subunit, putative	0.549
			PF3D7_1248900	26S protease regulatory subunit 8, putative	0.547
			PF3D7_0413600	26S proteasome AAA-ATPase subunit RPT3, putative	0.547
			PF3D7_1311500	26S proteasome regulatory subunit 7, putative	0.547
			PF3D7_1130400	26S proteasome regulatory subunit 6a, putative	0.547
			PF3D7_1008400	26S proteasome regulatory subunit 4, putative	0.547
			PF3D7_1119000	acyl-CoA-binding protein, putative	0.544
			PF3D7_1021900	conserved Plasmodium protein (10b antigen), unknown function	0.544
			PF3D7_1230700	protein transport protein Sec13, putative	0.537
			PF3D7_1470900	20S proteasome beta 4 subunit, putative	0.537
			PF3D7_0803800	20S proteasome beta subunit	0.537
			PF3D7_1402500	40S ribosomal protein S31/UBI, putative	0.528
			PF3D7_1365900	60S ribosomal protein L40/UBI, putative	0.519
			PF3D7_1104900	calcium/calmodulin-dependent protein kinase, putative	0.514
			PF3D7_1356800	serine/threonine protein kinase, putative (ARK3)	0.506
			PF3D7_1439100	DEAD/DEAH box helicase, putative	0.502
			PF3D7_0811300	CCR4-associated factor 1 (CAF1)	0.495
			PF3D7_1114200	GTPase activator, putative	0.441
			PF3D7_1367000	suppressor of kinetochore protein 1, putative	0.415
			PF3D7_0726500	ubiquitin carboxyl-terminal hydrolase, putative	0.413
41	PF3D7_1311200	alternative splicing regulator, putative	PF3D7_1306800	RED-like protein, putative	0.907
			PF3D7_0823300	histone acetyltransferase GCN5 (GCN5)	0.694
			PF3D7_0829300	U6 snRNA-associated Sm-like protein LSm8, putative (LSM8)	0.642
			PF3D7_1324200	micro-fibrillar-associated protein, putative	0.642
			PF3D7_1107000	U6 snRNA-associated Sm-like protein LSm4, putative (LSM4)	0.579
			PF3D7_0104300	ubiquitin carboxyl-terminal hydrolase 1, putative (UBP1)	0.536
			PF3D7_1414700	ubiquitin carboxyl-terminal hydrolase, putative	0.535
42	PF3D7_1363400	polyubiquitin binding protein, putative	PF3D7_1124200	conserved Plasmodium protein, unknown function	0.768
			PF3D7_0808300	ubiquitin regulatory protein, putative	0.758
			PF3D7_1211800	polyubiquitin (PfpUB)	0.685
			PF3D7_0527200	ubiquitin carboxyl-terminal hydrolase, putative	0.685
			PF3D7_0603400	trophozoite exported protein 1 (TEX1)	0.642
			PF3D7_0509400	RNA polymerase I (RNAPI)	0.642
			PF3D7_0826500	ubiquitin conjugation factor E4 B, putative (UBE4B)	0.641
			PF3D7_1365900	60S ribosomal protein L40/UBI, putative	0.628
			PF3D7_1353800	proteasome subunit, putative	0.627
			PF3D7_0320900	histone H2A variant, putative (H2A.Z)	0.579
			PF3D7_1134700	DNA-directed RNA polymerase 1, subunit 2, putative	0.579
			PF3D7_0820000	Snf2-related CBP activator, putative (SRCAP)	0.579
			PF3D7_1410600	eukaryotic translation initiation factor 2 gamma subunit, putative	0.578
			PF3D7_1329000	DNA-directed RNA polymerase 3 largest subunit	0.577
			PF3D7_1107400	Rad51 homolog (RAD51)	0.577
			PF3D7_0931400	conserved Plasmodium protein, unknown function	0.575
			PF3D7_0909900	helicase with Zn-finger motif, putative	0.575
			PF3D7_1124400	U6 snRNA-associated Sm-like protein LSm1, putative (LSM1)	0.575
			PF3D7_0807800	proteasome subunit alpha type 5, putative	0.575
			PF3D7_0318200	DNA-directed RNA polymerase II, putative	0.559
			PF3D7_0507700	nuclear protein localization protein 4, putative (NPL4)	0.559
			PF3D7_0619400	cell division cycle protein 48 homologue, putative	0.415
			PF3D7_1412700	AAA family ATPase, putative	0.415
			PF3D7_0711000	AAA family ATPase, CDC48 subfamily (Cdc48)	0.415
			PF3D7_0814300	ATPase, putative	0.415
			PF3D7_1475700	tubulin, putative	0.402
			PF3D7_1008700	tubulin beta chain	0.402
43	PF3D7_1012900	autophagy-related protein 18, putative	PF3D7_1225700	conserved Plasmodium protein, unknown function	0.807
			PF3D7_0629800	cullin-like protein, putative	0.602
			PF3D7_1448000	U3 snoRNA-associated small subunit rRNA processing protein, putative	0.575
			PF3D7_1412400	conserved Plasmodium protein, unknown function	0.536
			PF3D7_0317700	CPSF (cleavage and polyadenylation specific factor), subunit A, putative	0.495
			PF3D7_0811000	cullin-like protein, putative	0.495
			PF3D7_1126100	autophagy-related protein 7, putative (ATG7)	0.493
			PF3D7_0802500	inositol phosphatase, putative	0.444
44	PF3D7_1348700	conserved Plasmodium protein, putative	PF3D7_0826300	SPRY domain, putative	0.663
			PF3D7_0925700	histone deacetylase (HDAC1)	0.598
			PF3D7_1119000	acyl-CoA-binding protein, putative	0.564
			PF3D7_1021900	conserved Plasmodium protein (10b antigen), unknown function	0.564
			PF3D7_1472200	histone deacetylase, putative	0.522
			PF3D7_1008000	inositol polyphosphate kinase, putative (IPK1)	0.522
			PF3D7_0629700	SET domain protein, putative (SET1)	0.441
			PF3D7_1230700	protein transport protein Sec13, putative	0.417
			PF3D7_1248900	26S protease regulatory subunit 8, putative	0.415
			PF3D7_0317700	CPSF (cleavage and polyadenylation specific factor), subunit A, putative	0.4
45	PF3D7_1221600	conserved Plasmodium protein, putative	PF3D7_0522300	S-adenosylmethionine-dependent methyltransferase, putative	0.495
46	PF3D7_1467200	conserved Plasmodium protein, putative	PF3D7_0807100	RNA helicase, putative	0.541
			PF3D7_1417500	pseudouridine synthase, putative	0.539
			PF3D7_1018000	tRNA pseudouridine synthase, putative	0.539
47	PF3D7_0801500	conserved Plasmodium protein, putative	PF3D7_1020700	ribosomal processing ATPase, putative	0.897
			PF3D7_0106700	small ribosomal subunit assembling AARP2 protein (AARP2)	0.894
			PF3D7_1109400	U3/U14 snoRNA-associated small subunit rRNA processing protein, putative	0.894
			PF3D7_1207100	small subunit rRNA processing factor, putative	0.887
			PF3D7_0208200	RNA binding protein, putative	0.883
			PF3D7_1448000	U3 snoRNA-associated small subunit rRNA processing protein, putative	0.869
			PF3D7_1461200	U3 small nucleolar ribonucleoprotein protein IMP3, putative (IMP3)	0.848
			PF3D7_0720100	small subunit rRNA processing protein, putative	0.82
			PF3D7_0722600	nucleolar rRNA processing protein, putative	0.82
			PF3D7_1407100	fibrillarin, putative (NOP1)	0.819
			PF3D7_0802300	rRNA processing WD-repeat protein, putative	0.788
			PF3D7_1225500	small subunit rRNA processing factor, putative	0.787
			PF3D7_0821500	ribosome biogenesis protein nep1 homologue, putative	0.787
			PF3D7_1008800	nucleolar protein 5, putative (NOP5)	0.785
			PF3D7_1368400	conserved Plasmodium protein, unknown function	0.772
			PF3D7_1357700	U3 snoRNA-associated small subunit rRNA processing protein, putative	0.77
			PF3D7_0516400	phosducin-like protein, putative (PhLP3)	0.736
			PF3D7_0409200	40S ribosomal processing protein, putative	0.727
			PF3D7_1021500	RNA helicase, putative	0.722
			PF3D7_1469300	small subunit rRNA processing KH domain protein, putative	0.665
			PF3D7_1118500	box C/D snoRNP rRNA 2'-O-methylation factor, putative	0.661
			PF3D7_1135000.1	conserved Plasmodium protein, unknown function	0.64
			PF3D7_1302800	40S ribosomal protein S7, putative	0.632
			PF3D7_1418900	DEAD/DEAH box ATP-dependent RNA helicase, putative	0.614
			PF3D7_0103600	ATP-dependent RNA helicase, putative	0.584
			PF3D7_1358800	40S ribosomal protein S13, putative	0.582
			PF3D7_1109900	apicoplast ribosomal protein L36e precursor, putative	0.581
			PF3D7_0317600	40S ribosomal protein S11, putative	0.578
			PF3D7_1408600	40S ribosomal protein S8e, putative	0.577
			PF3D7_1013100	U3 snoRNA-associated small subunit rRNA processing protein, putative	0.536
			PF3D7_1332700	DEAD/DEAH box ATP-dependent RNA helicase, putative	0.532
			PF3D7_1224400	conserved Plasmodium protein, unknown function	0.528
			PF3D7_1217200	snoRNA-associated small subunit rRNA processing protein, putative	0.528
			PF3D7_0917600	pre-mRNA-splicing factor ATP-dependent RNA helicase PRP43, putative (PRP43)	0.528
			PF3D7_0106100	vacuolar ATP synthase subunit c, putative	0.528
			PF3D7_1471000	RNA 3'-terminal phosphate cyclase-like protein, putative	0.528
			PF3D7_1404500	U3 small nucleolar ribonucleoprotein, U3 snoRNP, putative	0.528
			PF3D7_1123900	splicing factor, putative	0.528
			PF3D7_0818800	U3 small nucleolar ribonucleoprotein protein, putative	0.528
			PF3D7_0818400	nucleolar preribosomal assembly protein, putative (UTP24)	0.528
			PF3D7_0807500	proteasome subunit alpha, putative	0.528
			PF3D7_1302700	DEAD/DEAH box ATP-dependent RNA helicase, putative	0.528
			PF3D7_0825500	conserved protein, unknown function	0.52
			PF3D7_1203700	nucleosome assembly protein (NAPL)	0.495
			PF3D7_1417500	pseudouridine synthase, putative	0.489
			PF3D7_1018000	tRNA pseudouridine synthase, putative	0.489
48	PF3D7_1226700	conserved Plasmodium protein, putative	PF3D7_1008800	nucleolar protein 5, putative (NOP5)	0.921
			PF3D7_1407100	fibrillarin, putative (NOP1)	0.889
			PF3D7_1118500	box C/D snoRNP rRNA 2'-O-methylation factor, putative	0.871
			PF3D7_1302700	DEAD/DEAH box ATP-dependent RNA helicase, putative	0.871
			PF3D7_0106700	small ribosomal subunit assembling AARP2 protein (AARP2)	0.869
			PF3D7_0818800	U3 small nucleolar ribonucleoprotein protein, putative	0.869
			PF3D7_1471000	RNA 3'-terminal phosphate cyclase-like protein, putative	0.837
			PF3D7_1461200	U3 small nucleolar ribonucleoprotein protein IMP3, putative (IMP3)	0.821
			PF3D7_1020700	ribosomal processing ATPase, putative	0.82
			PF3D7_0208200	RNA binding protein, putative	0.819
			PF3D7_0802300	rRNA processing WD-repeat protein, putative	0.817
			PF3D7_1013100	U3 snoRNA-associated small subunit rRNA processing protein, putative	0.798
			PF3D7_1109400	U3/U14 snoRNA-associated small subunit rRNA processing protein, putative	0.786
			PF3D7_1225500	small subunit rRNA processing factor, putative	0.785
			PF3D7_0821500	ribosome biogenesis protein nep1 homologue, putative	0.785
			PF3D7_0409200	40S ribosomal processing protein, putative	0.749
			PF3D7_0722600	nucleolar rRNA processing protein, putative	0.729
			PF3D7_1357700	U3 snoRNA-associated small subunit rRNA processing protein, putative	0.726
			PF3D7_1448000	U3 snoRNA-associated small subunit rRNA processing protein, putative	0.722
			PF3D7_1343900	U4/U6 small nuclear ribonucleoprotein PRP4, putative (PRPF4)	0.599
			PF3D7_1404500	U3 small nucleolar ribonucleoprotein, U3 snoRNP, putative	0.572
			PF3D7_1217200	snoRNA-associated small subunit rRNA processing protein, putative	0.528
			PF3D7_0917600	pre-mRNA-splicing factor ATP-dependent RNA helicase PRP43, putative (PRP43)	0.528
			PF3D7_1469300	small subunit rRNA processing KH domain protein, putative	0.528
			PF3D7_1451900	small subunit rRNA processing factor, putative	0.528
			PF3D7_1332700	DEAD/DEAH box ATP-dependent RNA helicase, putative	0.528
			PF3D7_1123900	splicing factor, putative	0.528
			PF3D7_0801500	conserved Plasmodium protein, unknown function	0.528
			PF3D7_0818400	nucleolar preribosomal assembly protein, putative (UTP24)	0.528
			PF3D7_0807500	proteasome subunit alpha, putative	0.528
			PF3D7_0103600	ATP-dependent RNA helicase, putative	0.524
			PF3D7_1021500	RNA helicase, putative	0.524
			PF3D7_1368400	conserved Plasmodium protein, unknown function	0.494
			PF3D7_1326400	translation initiation factor EIF-2B gamma subunit, putative	0.492
			PF3D7_1241800	DEAD/DEAH box ATP-dependent RNA helicase, putative	0.49
			PF3D7_0925200	rRNA processing and telomere maintaining methyltransferase, putative	0.49
			PF3D7_1433000	ribosome biogenesis protein, NOP10-like	0.49
			PF3D7_1438500	cleavage and polyadenylation specifity factor, putative	0.489
			PF3D7_1417500	pseudouridine synthase, putative	0.489
			PF3D7_1018000	tRNA pseudouridine synthase, putative	0.489
49	PF3D7_0608000	conserved Plasmodium protein, putative	PF3D7_1451100	elongation factor 2	0.672
			PF3D7_1009000	diphthine synthase	0.64
			PF3D7_0629700	SET domain protein, putative (SET1)	0.601
			PF3D7_1429500	diphthamide synthesis protein, putative	0.528
			PF3D7_1413800	diphthamide synthesis protein, putative	0.528
			PF3D7_1143200	DnaJ protein, putative	0.489
			PF3D7_1432500	RNA methyltransferase, putative	0.488
50	PF3D7_1118800	conserved Plasmodium protein, putative	PF3D7_0409900	actin-like protein, putative (ALP5b)	0.943
			PF3D7_0910700	actin-like protein, putative (ALP5a)	0.923
			PF3D7_0719300	actin-related protein, putative (ARP6)	0.792
			PF3D7_0528500	f-actin capping protein alpha subunit, putative	0.772
			PF3D7_0517600	f-actin capping protein beta subunit, putative (CP)	0.771
			PF3D7_1211800	polyubiquitin (PfpUB)	0.576
			PF3D7_1025000	formin 2, putative	0.54
			PF3D7_0105300	cyclase-associated protein, putative (CAP)	0.538
			PF3D7_0209200	3'exoribonuclease, putative	0.522
			PF3D7_1427800	exosome complex exonuclease rrp41, putative	0.522
			PF3D7_1219000	formin 2	0.49
			PF3D7_0530900	formin 1	0.49
51	PF3D7_0518600	WD-repeat protein, putative	PF3D7_1014300	conserved protein, unknown function	0.882
			PF3D7_1336400	RanBPM and CLTH-like protein, putative	0.849
			PF3D7_0925600	zinc binding protein (Yippee), putative	0.718
			PF3D7_1226800	ataxin-3, putative (ATX3)	0.688
			PF3D7_1420900	mannose-1-phosphate guanyltransferase, putative	0.688
			PF3D7_1451800	sortilin, putative	0.688
			PF3D7_1311100	conserved Plasmodium protein, unknown function	0.688
			PF3D7_1206500	Tat binding protein 1(TBP-1)-interacting protein, putative	0.651
			PF3D7_1351600	glycerol kinase (GK)	0.651
			PF3D7_1330500	conserved Plasmodium protein, unknown function	0.639
			PF3D7_0728600	zinc finger, C3HC4 type, putative	0.639
			PF3D7_0521800	nucleotide binding protein, putative	0.494
			PF3D7_0904300	conserved protein, unknown function	0.447
			PF3D7_1446400	pyruvate dehydrogenase E1 beta subunit (pdhB)	0.401
52	PF3D7_1033500	WD-repeat protein, putative	PF3D7_1220100	pre-mRNA splicing factor, putative	0.579
			PF3D7_0308600	pre-mRNA-processing factor 19, putative (PRPF19)	0.579
53	PF3D7_1138800	conserved Plasmodium protein, putative	PF3D7_0506200	transcription initiation factor TFiid, TATA-binding protein (TBP)	0.934
			PF3D7_0823300	histone acetyltransferase GCN5 (GCN5)	0.921
			PF3D7_1303800	conserved Plasmodium protein, unknown function	0.92
			PF3D7_1014600	transcriptional coactivator ADA2 (ADA2)	0.895
			PF3D7_0110800	transcription initiation factor TFIIB, putative	0.803
			PF3D7_0807000	gas41 homologue, putative	0.702
			PF3D7_1211800	polyubiquitin (PfpUB)	0.642
			PF3D7_0508100	SET domain protein, putative (SET9)	0.601
			PF3D7_0408300	zinc finger, RAN binding protein, putative	0.592
			PF3D7_1014400	MO15-related protein kinase (MRK)	0.589
			PF3D7_1132200	TCP-1/cpn60 chaperonin family, putative	0.577
			PF3D7_0110900	adenylate kinase-like protein 1 (AKLP1)	0.575
			PF3D7_0318200	DNA-directed RNA polymerase II, putative	0.564
			PF3D7_0628200	protein kinase PK4 (PK4)	0.54
			PF3D7_0923000	DNA-directed RNA polymerase II, putative	0.537
			PF3D7_0512300	CDK-activating kinase assembly factor (MAT1)	0.537
			PF3D7_0303300	DNA-directed RNA polymerase subunit I, putative	0.537
			PF3D7_0215700	DNA-directed RNA polymerase II second largest subunit, putative	0.537
			PF3D7_1353500	transcription initiation factor TFIIH, putative	0.537
			PF3D7_1037600	DNA repair helicase rad25, putative	0.537
			PF3D7_1103600	actin-like protein, putative (ALP2a)	0.536
			PF3D7_0822800	U5 snrnp-specific protein, putative	0.535
			PF3D7_0505200	actin-like protein, putative (ALP2b)	0.529
			PF3D7_1422800	actin-related protein, putative (ARP4a)	0.529
			PF3D7_0214100	protein transport protein sec31 (SEC31)	0.515
			PF3D7_1119600	peptidase, putative	0.492
			PF3D7_0631000	Tetratricopeptide repeat protein, putative	0.489
			PF3D7_0615800	conserved Plasmodium protein, unknown function	0.489
			PF3D7_0601600	Tetratricopeptide repeat protein, putative	0.489
			PF3D7_1234800	Splicing factor 3B subunit 3, putative (SF3B3)	0.439
			PF3D7_0721600	40S ribosomal protein S5, putative	0.41
54	PF3D7_1209400	conserved Plasmodium protein, putative	PF3D7_0614100	conserved Plasmodium protein, unknown function	0.874
			PF3D7_0703100	conserved Plasmodium protein, unknown function	0.808
			PF3D7_1224500	histone chaperone ASF1, putative (ASF1)	0.743
			PF3D7_1104900	calcium/calmodulin-dependent protein kinase, putative	0.579
			PF3D7_1105000	histone H4 (H4)	0.578
			PF3D7_1118600	histone acetyltransferase, putative (MYST)	0.576
			PF3D7_0807000	gas41 homologue, putative	0.576
			PF3D7_0214200	mitochondrial ribosomal protein L13 precursor, putative	0.528
			PF3D7_1331800	60S ribosomal protein L23, putative	0.473
55	PF3D7_1241100	conserved Plasmodium protein, putative	PF3D7_1361000	arginine methyltransferase 5, putative (PRMT5)	0.968
			PF3D7_1019300	zinc finger protein, putative	0.941
			PF3D7_0513200	conserved Plasmodium protein, unknown function	0.922
			PF3D7_1438500	cleavage and polyadenylation specifity factor, putative	0.921
			PF3D7_0625600	poly(A) polymerase PAP, putative	0.887
			PF3D7_0933000	mRNA processing protein, putative	0.771
			PF3D7_1243800	microtubule associated katanin, putative	0.641
			PF3D7_0909800	small nuclear ribonucleoprotein Sm D3, putative (SNRPD3)	0.623
			PF3D7_1474500	splicing factor 3A subunit 1, putative (SF3A1)	0.623
			PF3D7_0320900	histone H2A variant, putative (H2A.Z)	0.6
			PF3D7_0218500	small nuclear ribonucleoprotein Sm D2, putative (SNRPD2)	0.595
			PF3D7_1136300	tudor staphylococcal nuclease (TSN)	0.595
			PF3D7_0821600	clp1-related protein, putative	0.579
			PF3D7_1126900	small nuclear ribonucleoprotein F, putative (SNRPF)	0.58
			PF3D7_1009400	zinc finger protein, putative	0.578
			PF3D7_0623600	transcription or splicing factor-like protein, putative	0.577
			PF3D7_0528700	peptidyl-prolyl cis-trans isomerase (CYP23)	0.577
			PF3D7_1420000	splicing factor 3B subunit 4, putative (SF3B4)	0.577
			PF3D7_1352700	P-loop containing nucleoside triphosphate hydrolase, putative	0.577
			PF3D7_0819900	U6 snRNA-associated Sm-like protein LSm3, putative (LSM3)	0.577
			PF3D7_0807100	RNA helicase, putative	0.564
			PF3D7_0925700	histone deacetylase (HDAC1)	0.55
			PF3D7_1026400	cell division cycle protein 20 homolog, putative (CDC20)	0.544
			PF3D7_0822300	small nuclear ribonucleoprotein G, putative (SNRPG)	0.543
			PF3D7_0624600	SNF2 helicase, putative (ISWI)	0.541
			PF3D7_1111000	tRNA m5C-methyltransferase, putative	0.524
			PF3D7_0704200	tRNA m5C-methyltransferase, putative	0.524
			PF3D7_1107100	nucleic acid binding protein, putative	0.496
			PF3D7_0517000	60S ribosomal protein L12, putative	0.494
			PF3D7_0414500	RNA binding protein, putative	0.494
			PF3D7_1416100	root hair defective 3 GTP-binding protein (RHD3) homolog, putative	0.494
			PF3D7_1226300	cof-like hydrolase, had-superfamily, subfamily iib	0.491
			PF3D7_1226100	hydrolase/phosphatase, putative	0.491
			PF3D7_0305600	AP endonuclease (DNA-[apurinic or apyrimidinic site] lyase), putative	0.491
			PF3D7_1033400	haloacid dehalogenase-like hydrolase, putative	0.491
			PF3D7_0605100	RNA binding protein, putative	0.446
			PF3D7_0218700	pre-mRNA-processing protein 45, putative (PRP45)	0.438
			PF3D7_0403700	CGI-201 protein, short form	0.41
			PF3D7_0827800	SET domain protein, putative (SET3)	0.403
			PF3D7_1322100	SET domain protein, putative (SET2)	0.402
56	PF3D7_1212300	conserved Plasmodium protein, putative	PF3D7_1128100	cochaperone prefoldin complex subunit, putative	0.505
			PF3D7_1420800	dynein-associated protein, putative	0.495
			PF3D7_1213600	dynein light chain 1, putative (DLC8)	0.468
			PF3D7_0204400	dynein light chain, putative	0.469
			PF3D7_0927500	dynein light chain, putative	0.4
57	PF3D7_0321800	conserved Plasmodium protein, putative	PF3D7_0517400	FACT complex subunit SPT16, putative (FACT-L)	0.651
			PF3D7_1437000	N-acetyltransferase, putative	0.651
			PF3D7_1406000	RNA binding protein, putative	0.651
			PF3D7_0512300	CDK-activating kinase assembly factor (MAT1)	0.585
			PF3D7_1443800	zinc finger protein, putative	0.585
			PF3D7_0528400	cell cycle regulator with zn-finger domain, putative	0.579
			PF3D7_0110500	bromodomain protein, putative	0.579
58	PF3D7_1352200	conserved Plasmodium protein, putative	PF3D7_0629300	phosphatidylcholine-sterol acyltransferase precursor, putative (PL)	0.812
			PF3D7_0925700	histone deacetylase (HDAC1)	0.785
			PF3D7_1328800	transcriptional regulatory protein sir2a (SIR2A)	0.663
			PF3D7_0508100	SET domain protein, putative (SET9)	0.661
			PF3D7_0926300	protein kinase, putative	0.647
			PF3D7_0815200	importin beta, putative	0.579
			PF3D7_1215200	peptidyl-prolyl cis-trans isomerase (CYP32)	0.543
			PF3D7_1202400	peptidyl-prolyl cis-trans isomerase (CYP26)	0.543
			PF3D7_0322000	peptidyl-prolyl cis-trans isomerase (CYP19A)	0.543
			PF3D7_1115600	peptidyl-prolyl cis-trans isomerase (CYP19B)	0.543
			PF3D7_0803000	peptidyl-prolyl cis-trans isomerase (CYP81)	0.543
			PF3D7_0320900	histone H2A variant, putative (H2A.Z)	0.502
			PF3D7_1018800	conserved protein, unknown function	0.488
			PF3D7_0819500	conserved protein, unknown function	0.488
			PF3D7_1105000	histone H4 (H4)	0.449
59	PF3D7_1004100	conserved Plasmodium protein, putative	PF3D7_0812900	probable protein, unknown function	0.714
			PF3D7_010730	probable protein, unknown function	0.71
			PF3D7_0726100	Plasmodium exported protein, unknown function	0.706
			PF3D7_1431800	apyrase, putative	0.69
			PF3D7_1312700	probable protein, unknown function	0.69
			PF3D7_1036500	probable protein, unknown function	0.69
			PF3D7_0606800	probable protein, unknown function	0.687
			PF3D7_1334700	probable protein, unknown function	0.681
			PF3D7_1035100	probable protein, unknown function	0.681
			PF3D7_0529200	sugar transporter, putative	0.649
			PF3D7_1035800	probable protein, unknown function (M712)	0.649
			PF3D7_0204700	hexose transporter (HT)	0.645
			PF3D7_0924800	telomeric repeat binding factor 1, putative (TRF1)	0.579
			PF3D7_0614100	conserved Plasmodium protein, unknown function	0.579
			PF3D7_0611700	60S ribosomal protein L39, putative	0.579
			PF3D7_1019200	conserved Plasmodium protein, unknown function	0.52
			PF3D7_1207200	conserved Plasmodium protein, unknown function	0.49
			PF3D7_0807700	serine protease, putative	0.49
			PF3D7_1239600	hydroxyethylthiazole kinase, putative	0.485
			PF3D7_0924900	conserved protein, unknown function	0.485
			PF3D7_0705800	cysteine-rich secretory protein, putative	0.485
			PF3D7_0520500	phosphomethylpyrimidine kinase, putative	0.484
			PF3D7_1425600	zinc finger protein, putative	0.484
			PF3D7_0805600	PAP2-like protein, putative	0.484
			PF3D7_1206100	IMP-specific 5'-nucleotidase, putative,haloacid dehalogenase hydrolase, putative	0.483
			PF3D7_0614000	thiamin-phosphate pyrophosphorylase, putative	0.422
60	PF3D7_1326100	conserved Plasmodium protein, putative	PF3D7_0826300	SPRY domain, putative	0.789
			PF3D7_0513200	conserved Plasmodium protein, unknown function	0.787
			PF3D7_1019300	zinc finger protein, putative	0.787
			PF3D7_0625600	poly(A) polymerase PAP, putative	0.728
			PF3D7_1241100	conserved Plasmodium protein, unknown function	0.726
			PF3D7_1438500	cleavage and polyadenylation specifity factor, putative	0.706
			PF3D7_0933000	mRNA processing protein, putative	0.641
			PF3D7_1329100	myosin C (MyoC)	0.563
			PF3D7_1107100	nucleic acid binding protein, putative	0.527
			PF3D7_0629700	SET domain protein, putative (SET1)	0.507
			PF3D7_0619000.1	conserved Plasmodium protein, unknown function	0.49
			PF3D7_0809900	JmjC domain containing protein (JmjC1)	0.401
61	PF3D7_1333600	U3 snoRNA-associated small subunit rRNA processing associated protein, putative		NO INTERACTIONS
62	PF3D7_1116400	ER membrane protein Sec12 (SEC12)		NO INTERACTIONS
63	PF3D7_1121400	conserved Plasmodium protein, putative		NO INTERACTIONS
64	PF3D7_0704400	phosphoinositide-binding protein, putative		NO INTERACTIONS
65	PF3D7_1315400	zinc finger (CCCH type) protein, putative		NO INTERACTIONS
66	PF3D7_0510800	conserved Plasmodium protein, putative		NO INTERACTIONS
67	PF3D7_1406500	conserved Plasmodium protein, putative		NO INTERACTIONS
68	PF3D7_1428400	conserved Plasmodium protein, putative		NO INTERACTIONS
69	PF3D7_1105200	conserved Plasmodium protein, putative		NO INTERACTIONS
70	PF3D7_1230500	conserved Plasmodium protein, putative		NO INTERACTIONS
71	PF3D7_0525500	conserved Plasmodium protein, putative		NO INTERACTIONS
72	PF3D7_1104500	conserved Plasmodium protein, putative		NO INTERACTIONS
73	PF3D7_1029200	conserved Plasmodium protein, putative		NO INTERACTIONS
74	PF3D7_1443400	conserved Plasmodium protein, putative		NO INTERACTIONS
75	PF3D7_1228800	conserved Plasmodium protein, putative		NO INTERACTIONS
76	PF3D7_1409000	conserved Plasmodium protein, putative		NO INTERACTIONS
77	PF3D7_1410300	conserved Plasmodium protein, putative		NO INTERACTIONS
78	PF3D7_1459200	conserved Plasmodium protein, putative		NO INTERACTIONS
79	PF3D7_1004200	conserved Plasmodium protein, putative		NO INTERACTIONS
80	PF3D7_0905600	conserved Plasmodium protein, putative		NO INTERACTIONS

## Sheet: Y2H interactions
Sr. No.	Partner 1 (PfWDRs) gene ID	Partner 1 description	Partner 2 gene ID	Partner 2 description
1	PF3D7_1405800	large subunit rRNA processing protein, putative	PF3D7_1026600	conserved Plasmodium protein, unknown function
			PF3D7_0323700	U4/U6.U5 tri-snRNP-associated protein 1, putative (SART1)
			PF3D7_0407700	conserved Plasmodium protein, unknown function
2	PF3D7_1333600	U3 snoRNA-associated small subunit rRNA processing associated protein, putative	PF3D7_0410800	conserved Plasmodium protein, unknown function
3	PF3D7_0308600	pre-mRNA-processing factor 19, putative (PRPF19)	PF3D7_0710200	conserved Plasmodium protein, unknown function
4	PF3D7_0620500	cleavage stimulation factor subunit 1-like protein, putative	PF3D7_1246200	actin I (ACT1)
5	PF3D7_1220100	pre-mRNA splicing factor, putative	PF3D7_1441100	conserved Plasmodium protein, unknown function
6	PF3D7_1230700	protein transport protein Sec13, putative	PF3D7_1339700	conserved Plasmodium protein, unknown function
			PF3D7_1202600	conserved Plasmodium protein, unknown function
7	PF3D7_0214100	protein transport protein sec31	PF3D7_0520900	S-adenosyl-L-homocysteine hydrolase (SAHH)
			PF3D7_1011700	DNA repair protein RAD23, putative
			PF3D7_0532400	Plasmodium exported protein (PHISTb), unknown function or lysine-rich membrane-associated PHISTb protein
			PF3D7_0517700	eukaryotic translation initiation factor, putative
			PF3D7_0936800	Plasmodium exported protein (PHISTc), unknown function
			PF3D7_1211800	polyubiquitin (PfpUB)
			PF3D7_1468400	zinc finger protein, putative (D13)
			PF3D7_1346000	dynactin subunit 2, putative
			PF3D7_1252100	rhoptry neck protein 3 (RON3)
			PF3D7_0819000	conserved Plasmodium protein, unknown function
			PF3D7_0108300	conserved Plasmodium protein, unknown function
			PF3D7_0420300	transcription factor with AP2 domain(s) (ApiAP2)
			PF3D7_1014600	transcriptional coactivator ADA2 (ADA2)
			PF3D7_1132000	ubiquitin-like protein, putative
			PF3D7_1361800	conserved Plasmodium protein, unknown function
			PF3D7_1239800	conserved Plasmodium protein, unknown function
			PF3D7_1442900	guanine nucleotide exchange factor, putative (SEC7)
8	PF3D7_0905900	beta subunit of coatomer complex, putative	PF3D7_0724100	conserved Plasmodium protein, unknown function
			PF3D7_0527100	ubiquitin-conjugating enzyme E2 N, putative (UBC13)
			PF3D7_0519700	conserved Plasmodium protein, unknown function
9	PF3D7_1020300	cytoplasmic dynein intermediate chain, putative	PF3D7_1117900	conserved Plasmodium protein, unknown function
10	PF3D7_0716800	eukaryotic translation initiation factor 3 37.28 kDa subunit, putative	PF3D7_0716300	conserved Plasmodium protein, unknown function
			PF3D7_1121100	conserved Plasmodium protein, unknown function
			PF3D7_1228600	merozoite surface protein 9 (MSP9)
			PF3D7_0715600	GTP-binding translation elongation factor tu family protein, putative
			PF3D7_1467600	conserved Plasmodium protein, unknown function
11	PF3D7_0302000	golgi organization and biogenesis factor, putative	PF3D7_0207600	serine repeat antigen 5 (SERA5)
12	PF3D7_1329100	myosin C (MyoC) or Myosin F	PF3D7_0725000	exonuclease I, putative
			PF3D7_1469900	conserved Plasmodium protein, unknown function
			PF3D7_0724100	conserved Plasmodium protein, unknown function
			PF3D7_1142100	conserved Plasmodium protein, unknown function
13	PF3D7_1124100	neutral-sphingomyelinase activation factor protein, putative	PF3D7_0529400.1	conserved Plasmodium protein, unknown function
			PF3D7_0919900	regulator of chromosome condensation, putative
14	PF3D7_1226700	conserved Plasmodium protein, putative	PF3D7_1149200	ring-infected erythrocyte surface antigen
15	PF3D7_1138800	conserved Plasmodium protein, putative	PF3D7_1212700	eukaryotic translation initiation factor 3 subunit 10, putative
			PF3D7_1361800	conserved Plasmodium protein, unknown function
			PF3D7_0613900	myosin E, putative (myoE)
16	PF3D7_1228800	conserved Plasmodium protein, putative	PF3D7_1246200	actin I (ACT1)
			PF3D7_0702100	Plasmodium exported protein (PHISTb), unknown function, pseudogene
			PF3D7_0823300	histone acetyltransferase GCN5 (GCN5)
			PF3D7_0612100	eukaryotic translation initiation factor 3 subunit L, putative
			PF3D7_1228800	conserved Plasmodium protein, unknown function
			PF3D7_1228800	conserved Plasmodium protein, unknown function
			PF3D7_1360700	SUMO ligase, putative
			PF3D7_0416400	histone acetyltransferase, putative (HAT1)
			PF3D7_0802100	transcription factor with AP2 domain(s) (ApiAP2)
			PF3D7_0935500	Plasmodium exported protein, unknown function (GEXP22)
17	PF3D7_1241100	conserved Plasmodium protein, putative	PF3D7_1021700	conserved Plasmodium membrane protein, unknown function
18	PF3D7_0321800	conserved Plasmodium protein, putative	PF3D7_1202600	conserved Plasmodium protein, unknown function
			PF3D7_0802100	transcription factor with AP2 domain(s) (ApiAP2)
			PF3D7_0826100	E3 ubiquitin-protein ligase, putative

## Sheet: Literature co-IPs
Partner 1 (PfWDRs) gene ID	Partner 1 description	Partner 2 gene ID	Partner 2 description
PF3D7_1230700	protein transport protein Sec13, putative	PF3D7_1224300	polyadenylate-binding protein, putative (PABP)
		PF3D7_0823200	RNA binding protein, putative
		PF3D7_0923900	RNA binding protein, putative
		PF3D7_1110400	asparagine-rich antigen
		PF3D7_1409800	RNA binding protein Bruno, putative (HoBo)
		PF3D7_1417200	NOT family protein, putative
		PF3D7_0409600	replication protein A1, large subunit (RPA1)
		PF3D7_0310500	DEAD box helicase, putative
		PF3D7_1423700	conserved Plasmodium protein, unknown function
		PF3D7_1312900	eukaryotic translation initation factor 4 gamma, putative (EIF4G)
		PF3D7_0604500	conserved Plasmodium protein, unknown function
		PF3D7_1119900	conserved Plasmodium protein, unknown function
		PF3D7_0419400	conserved Plasmodium protein, unknown function
		PF3D7_1230800	conserved Plasmodium protein, unknown function
		PF3D7_1426800	conserved Plasmodium protein, unknown function
		PF3D7_0727900	conserved Plasmodium protein, unknown function
		PF3D7_0510100	conserved Plasmodium protein, unknown function
		PF3D7_0626000	conserved Plasmodium protein, unknown function
		PF3D7_0905900	beta subunit of coatomer complex, putative
		PF3D7_0623100	coronin binding protein, putative
		PF3D7_1452000	rhoptry neck protein 2 (RON2)
		PF3D7_1116000	rhoptry neck protein 4 (RON4)
		PF3D7_0214100	protein transport protein sec31
		PF3D7_0822600	Pfsec23
		PF3D7_0405100	Sec24-like protein, putative
