# Supplementary material for: Genome-Wide Collation of the Plasmodium falciparum WDR Protein Superfamily Reveals Malarial Parasite-Specific Features
Source: PLoS One. 2015 Jun 4;10(6):e0128507. doi: 10.1371/journal.pone.0128507 (PMC4456382; doi:10.1371/journal.pone.0128507)
Supplement: S8 Table — (XLSX) [file pone.0128507.s013.xlsx]

## Sheet: Bingo table wd
S8 Table. BinGO results for over-represented GO functional categories.
File created with bingo (c) on 8 Jan, 2015 at 1:12:28 PM
ontology: namespace
curator: bingo
Selected ontology file : bundle://108.0:1/data/GO_Full
Selected annotation file : bundle://108.0:1/data/P_falsiparum_3D7_default
Discarded evidence codes :
Overrepresentation
Selected statistical test : Hypergeometric test
Selected correction : Benjamini & Hochberg False Discovery Rate (FDR) correction
Selected significance level : 0.05
Testing option : Use whole annotation as reference set
The selected cluster :
PF08_0111	PFL1435C	PF10_0194	PF10_0195	PF10_0196	PF10_0197	PFF0940C	PFE0215W	PFC0185W	PF14_0096	PFL1520W	PFB0730W	PF08_0120	PF08_0121	PF08_0128	PFE0870W	PFI0315C	PFF0505C	PFI0860C	PFD0450C	PF13_0018	PF13_0019	PF13_0256	PF13_0014	PF13_0257	MAL7P1.229	PF13_0250	PFB0645C	PF08_0130	PF08_0131	PF08_0135	PFC0955W	PF10_0174	PF10_0175	PFE0540W	PF10_0179	MAL13P1.341-1	PFF0700C	PF13_0228	PFE1545C	PFB0865W	PF13_0224	PF13_0222	PF10_0181	MAL13P1.278-1	PF10_0185	PF10_0186	PF10_0187	PFI1600W	PF13_0232
PF14_0677	MAL13P1.205, MAL13P1.375	PF11_0447	PF11_0205	PF14_0734-1	PFF1300W	PFI1255W	PFE1020W	PF14_0441	PF11_0443	PF14_0202	PF11_0203	PF11_0445	PFI1090W	PF14_0207	MAL8P1.19	PF14_0448	PF14_0205	PF14_0689	PF11_0200	PF14_0688	PFC0775W	MAL8P1.40	PFE0810C	MAL8P1.43	PF11_0438	PFL1920C	MAL5P1.110, PFE0545C	PFC0860W	PF02_0019, PFB0095C	PF14_0690	PFD0700C	MAL8P1.48	PF14_0456	PF14_0695	PF14_0218	PFI0910W	MAL13P1.413	MAL13P1.172-1	PFL2395C	PF13_0152-1	PF10_0200	MAL5P1.16, PFE0075C	PF10_0203	PFE0835W	PF14_0221	PF10_0209	PF14_0223	PFI0715W	PFI1165C
PFF1095W	PFB0895C	PF08_0048	PF08_0049	MAL6P1.291, PFF0650W	PF13_0179	MAL7P1.147	PF13_0177	PF13_0178	PF13_0175	PF14_0575A	PFL0460W	PF13_0171	PF13_0170	PF08_0055	PF10_0091	PFI0895C	PFD0770C	MAL7P1.155	PF11_0096	PF13_0149	PFL0355C	PF13_0147	PF11_0090	PF13_0142	PF13_0141	PF11_0098	PF08_0065	PFL1200C	PF08_0069	PFF0865W	PF11_0083	PF11_0086	MAL7P1.81	PFL0330C	MAL8P1.151	PFE1420W	PFE0465C	PF11_0087	PF13_0150	PF08_0075	MAL8P1.83	PFE1115C	PFL1680W	PFD0530C	PFF0665C	PF14_0370	MAL12P1.257, PFL1285C	PF11_0074	PF14_0132
PF11_0312	PFA0515W	PF14_0576	PF11_0314	PF11_0313	PF14_0579	PFI1130C	PFB0260W	PFE1140C	PFC0520W	PF11_0305	PF11_0306	PFI0150C	PFI1290W-1	PF10_0322	PF10_0325	PF10_0326	PF10_0327	PF10_0328	PF14_0584	PF10_0329	PFE0160C	PFB0370C	PFL0735W	PF14_0104	PFD0930W	PF14_0587	PF11_0303	PFL2055W	PF14_0102	PF14_0101	PF14_0585	PFI1020C	PFE1270C	PFE0820C	PF11_0494-1	PFL1290W	PFA_0505C	PFD1055W	PFL1930W	PF14_0352	PF14_0350	PFF1440W	PF14_0112	PFI1350C	PFE0845C	PF11_0524	PF14_0364	PF10_0309	PF14_0126
No annotations were retrieved for the following entities:
PFI1080W	PFI0630W	PFL0575W	PF08_0111	MAL12P1.29, PFL0145C	PF10_0194	PF10_0078	PF10_0079	PFC0185W	PF14_0096	PFA_0450C	MAL7P1.339	PF13_0362	PFF0625W	PF08_0120	PFI0520W	PF08_0121	PFC0920W	PF08_0128	PFI0315C	PFE1090W	PFI0860C	PF13_0018	MAL13P1.144-1	PFI1525W	PF13_0256	PF13_0257	PFS77	MAL7P1.229	MAL13P1.185	PF13_0250	PFE0750C	MAL13P1.220-1	PF08_0012	PF08_0135	PFC0955W	PF08_0019	PFA_0145C	PF10_0179	MAL13P1.341-1	PF13_0349	PFE1545C	MAL5P1.127, PFE0630C	PFI0875W	PFE0795C	PF08_0020	PF08_0021	PF08_0026	PF14_0243A	MAL13P1.278-1
PFI0250C	MAL12P1.117, PFL0585W	MAL3P7.35	PFL1175W	PFE1130W	PF11_0471	PF10_0179A	PFD0405C	MAL13P1.216-1	PF14_0412	MAL5P1.14, PFE0065W	PF14_0774	PF11_0116	PF14_0416	PF14_0655	PFI0535W-1	MAL5P1.322, PFE1640W	MAL13P1.337-1	PFF0330W	PF11_0108	PF07_0077	PFF0573C	PFE1240W	PF14_0540	PI_PLC	PF07_0083	PFL0290W	PF11_0465	PF14_0784	PF11_0105	PFI0925W	PF11_0222	PFL2120W	PF07_0043	MAL13P1.303-1	PFL1270W	PFL1040W	PFI0155C	PFI1220W-1	PF14_0676	PFD0975W	PFA_0525W	PF11_0457	PFI0275W	PF14_0315	MAL13P1.205, MAL13P1.375	PF11_0205	MAL13P1.338-1	PF14_0734-1	PFF1300W
GO-ID	p-value	corr p-value	x	n	X	N	Description	Genes in test set
32991	9.53e-47	6.97e-44	165	270	429	1787	macromolecular complex	PF08_0076|PFL0660W|PF11_0117|PF10_0196|PFB0455W|PF10_0077|PFL1680W|PFC0635C|PF07_0104|PFC0300C|PF13_0129|PF14_0132|PFB0730W|PF11_0114|PF14_0411|PF14_0256|PF11_0358|PF11_0112|PF08_0087|PF10_0081|PF11_0106|PFL1180W|PFD0450C|PF07_0079|PF10_0368|PF07_0080|PF13_0014|PFD0745C|PFD1060W|PF14_0141|PF14_0027|PF13_0132|PF14_0025|PF14_0146|PF11_0065|PFB0645C|PFF1185W|PF11_0337|PFF1000W|PFC0535W|PFL2425W|PFL2…
30529	1.1e-34	4.01e-32	92	124	429	1787	ribonucleoprotein complex	PFC0775W|PF08_0076|PFE0810C|PFC0735W|MAL8P1.43|PF11_0438|PF10_0272|PF08_0039|PFB0455W|PFL1680W|PFF0500C|PF10_0038|PFC0300C|PF13_0129|PF13_0049|MAL13P1.35|PFC0290W|PF11_0272|PF14_0132|PF13_0045|PF14_0296|MAL8P1.48|PF11_0312|PF14_0411|PF11_0313|PF14_0579|PF14_0627|PF11_0106|PF08_0049|PF10_0043|PFL1525C|PFD0450C|PF07_0079|PF11_0260|PF07_0080|PF11_0382|PF13_0014|PFD1060W|PF14_0584|PF13_0213|PFE0160C|…
44422	6.66e-32	1.22e-29	129	222	429	1787	organelle part	PF08_0076|PFL0660W|PF11_0117|PF10_0196|PFB0455W|PFL1680W|PF07_0104|PFC0300C|PF13_0129|PF14_0132|PFB0730W|PF11_0114|PF11_0358|PF08_0087|PF11_0106|PFL1180W|PFD0450C|PF07_0079|PF10_0368|PF07_0080|PF13_0014|PFD0745C|PFD1060W|PF14_0141|PF14_0027|PF13_0132|PF14_0146|PF11_0065|PFB0645C|PFF1185W|PF11_0337|PFF1000W|PFC0535W|PFL2425W|PFL2005W|PFC0200W|PFE0415W|PFF0700C|PF13_0228|PF11_0053|PF14_0391|PFC0770…
44446	6.66e-32	1.22e-29	129	222	429	1787	intracellular organelle part	PF08_0076|PFL0660W|PF11_0117|PF10_0196|PFB0455W|PFL1680W|PF07_0104|PFC0300C|PF13_0129|PF14_0132|PFB0730W|PF11_0114|PF11_0358|PF08_0087|PF11_0106|PFL1180W|PFD0450C|PF07_0079|PF10_0368|PF07_0080|PF13_0014|PFD0745C|PFD1060W|PF14_0141|PF14_0027|PF13_0132|PF14_0146|PF11_0065|PFB0645C|PFF1185W|PF11_0337|PFF1000W|PFC0535W|PFL2425W|PFL2005W|PFC0200W|PFE0415W|PFF0700C|PF13_0228|PF11_0053|PF14_0391|PFC0770…
43228	2.84e-27	3.46e-25	87	130	429	1787	non-membrane-bounded organelle	PFC0775W|PF08_0076|PFL0660W|PFE0810C|PFC0735W|PF11_0117|PF11_0438|PF10_0272|PF08_0039|PF11_0317|PF10_0196|PFB0455W|PFE0255W|PF07_0104|PFC0860W|PF10_0038|PF13_0326|PFC0300C|PF13_0129|PF13_0049|PFC0290W|PF11_0272|PF14_0132|PF13_0045|PF14_0296|PF11_0114|PF11_0312|PF11_0358|PF11_0313|PF14_0218|PF14_0579|PFD0470C|PF14_0627|PFB0895C|PF11_0106|PF10_0043|PF07_0079|PF10_0368|PF11_0260|PF07_0080|PF11_0382|…
43232	2.84e-27	3.46e-25	87	130	429	1787	intracellular non-membrane-bounded organelle	PFC0775W|PF08_0076|PFL0660W|PFE0810C|PFC0735W|PF11_0117|PF11_0438|PF10_0272|PF08_0039|PF11_0317|PF10_0196|PFB0455W|PFE0255W|PF07_0104|PFC0860W|PF10_0038|PF13_0326|PFC0300C|PF13_0129|PF13_0049|PFC0290W|PF11_0272|PF14_0132|PF13_0045|PF14_0296|PF11_0114|PF11_0312|PF11_0358|PF11_0313|PF14_0218|PF14_0579|PFD0470C|PF14_0627|PFB0895C|PF11_0106|PF10_0043|PF07_0079|PF10_0368|PF11_0260|PF07_0080|PF11_0382|…
22626	1.52e-23	1.59e-21	50	59	429	1787	cytosolic ribosome	PFC0775W|PF08_0076|PFE0810C|PFC0735W|PF10_0272|PF08_0039|PFB0455W|PF10_0038|PFC0300C|PF13_0049|PFC0290W|PF13_0045|PF14_0296|PF11_0312|PF11_0313|PF14_0579|PF14_0627|PF11_0106|PF10_0043|PF07_0079|PF07_0080|PF13_0014|PF13_0213|PFB0830W|PF14_0141|PF14_0027|PF13_0132|PFL2055W|PF14_0585|PFB0645C|PFC0535W|PF07_0088|PFC0200W|MAL13P1.92|PFF0700C|PF13_0228|PF14_0391|PF13_0224|PF13_0268|PF14_0231|PF14_0230|…
5829	1.02e-22	9.36e-21	54	68	429	1787	cytosol	PFC0775W|PF08_0076|PFE0810C|PFC0735W|PF10_0272|PF08_0039|PFB0455W|PF10_0038|PFC0300C|PF13_0049|PFC0290W|PF13_0045|PF14_0296|PF11_0312|PF11_0313|PF14_0579|PF14_0627|PF11_0106|PF10_0043|PF10_0363|PF07_0079|PF07_0080|PF13_0014|PF13_0213|PFB0830W|PF14_0141|PF14_0027|PF13_0132|PFL2055W|PF14_0585|PFB0645C|PF11_0463|PFC0535W|PF07_0088|PFC0200W|MAL13P1.92|PFF0700C|PF13_0228|PF14_0391|PF13_0224|PF13_0268|…
90304	3.38e-22	2.66e-20	71	106	429	1787	nucleic acid metabolic process	PF11_0117|PFF1240W|PFL0665C|PFL1680W|PFF1135W|PF10_0154|PFF0500C|PF07_0027|PFB0290C|PFL1520W|MAL13P1.35|PFF0285C|PF14_0053|PFD0700C|PF14_0411|PF14_0256|PF11_0358|PF14_0695|PF14_0656|PFF1500C|PFD0470C|PFF1095W|PF08_0049|PF10_0041|PF10_0085|PFE0870W|PFL1525C|PFD0450C|PFE0160C|PFB0245C|PFL2475W|PF14_0146|PFL0460W|PF13_0051|PF13_0095|PF11_0266|PFD0950W|PF08_0055|PFD0245C|PFF1000W|PF10_0294|PFL2005W|P…
44445	3.64e-22	2.66e-20	52	65	429	1787	cytosolic part	PFC0775W|PF08_0076|PFE0810C|PFC0735W|PF10_0272|PF08_0039|PFB0455W|PF10_0038|PFC0300C|PF13_0049|PFC0290W|PF13_0045|PF14_0296|PF11_0312|PF11_0313|PF14_0579|PF14_0627|PF11_0106|PF10_0043|PF07_0079|PF07_0080|PF13_0014|PF13_0213|PFB0830W|PF14_0141|PF14_0027|PF13_0132|PFL2055W|PF14_0585|PFB0645C|PFC0535W|PF07_0088|PFC0200W|MAL13P1.92|PFF0700C|PF13_0228|PF14_0391|PF13_0224|PF13_0268|PF14_0231|PF14_0230|…
33279	6.54e-22	4.35e-20	65	93	429	1787	ribosomal subunit	PFC0775W|PF08_0076|PFE0810C|PFC0735W|PF11_0438|PF10_0272|PF08_0039|PFB0455W|PF10_0038|PFC0300C|PF13_0129|PF13_0049|PFC0290W|PF11_0272|PF14_0132|PF13_0045|PF14_0296|PF11_0312|PF11_0313|PF14_0579|PF14_0627|PF11_0106|PF10_0043|PF07_0079|PF11_0260|PF07_0080|PF11_0382|PF13_0014|PF14_0584|PF13_0213|PFB0830W|PF14_0141|PF14_0027|PF13_0132|PFL2055W|PFE0350C|PF14_0585|PF11_0065|PFB0645C|PF11_0337|PFC0535W|…
5840	1.3e-21	7.96e-20	66	96	429	1787	ribosome	PFC0775W|PF08_0076|PFE0810C|PFC0735W|PF11_0438|PF10_0272|PF08_0039|PFB0455W|PF10_0038|PFC0300C|PF13_0129|PF13_0049|PFC0290W|PF11_0272|PF14_0132|PF13_0045|PF14_0296|PF11_0312|PF11_0313|PF14_0579|PF14_0627|PF11_0106|PF10_0043|PF07_0079|PF11_0260|PF07_0080|PF11_0382|PF13_0014|PF14_0584|PF13_0213|PFB0830W|PF14_0141|PF14_0027|PF13_0132|PFL2055W|PFE0350C|PF14_0585|PF11_0065|PFB0645C|PF11_0337|PFC0535W|…
43170	3.45e-20	1.94e-18	105	202	429	1787	macromolecule metabolic process	MAL8P1.83|PF11_0117|PFF1240W|PFL1680W|PFL1520W|PFF0285C|PF14_0411|PF14_0256|PF11_0358|PF14_0656|PFF1500C|PF07_0117|PF10_0081|PF10_0085|PFE0870W|PFD0450C|PF07_0080|MAL13P1.64|PF14_0025|PF14_0146|PF13_0095|PFD0950W|PFD0245C|PFF1000W|MAL8P1.23|PF10_0294|PFL2005W|PF10_0174|PFE1355C|PFD0665C|PF10_0298|PFD0180C|PFE0415W|PF10_0217|PF13_0346|PFF0320C|PFB0865W|MAL7P1.113|PFL2440W|PF13_0341|PF13_0063|PFF09…
16070	1.14e-19	5.97e-18	59	85	429	1787	RNA metabolic process	PFF1240W|PFL0665C|PFL1680W|PFF1135W|PFF0500C|PF07_0027|PFB0290C|PFL1520W|MAL13P1.35|PFD0700C|PF14_0411|PF14_0256|PF11_0358|PF14_0695|PF14_0656|PFF1500C|PFF1095W|PF08_0049|PF10_0041|PF10_0085|PFL1525C|PFD0450C|PFE0160C|PFB0245C|PFL2475W|PF14_0146|PFL0460W|PF13_0051|PF11_0266|PF08_0055|PFD0245C|PFF1000W|PF10_0294|PFD0180C|PFE0415W|PF14_0194|PF10_0217|PFF0320C|PFB0865W|PF13_0023|MAL7P1.113|PF13_0341…
44260	3.19e-19	1.55e-17	101	195	429	1787	cellular macromolecule metabolic process	MAL8P1.83|PF11_0117|PFF1240W|PFL1680W|PFL1520W|PFF0285C|PF14_0411|PF14_0256|PF11_0358|PF14_0656|PFF1500C|PF07_0117|PF10_0085|PFE0870W|PFD0450C|PF07_0080|MAL13P1.64|PF14_0146|PF13_0095|PFD0950W|PFD0245C|PFF1000W|MAL8P1.23|PF10_0294|PFL2005W|PF10_0174|PFE1355C|PFD0665C|PF10_0298|PFD0180C|PFE0415W|PF10_0217|PF13_0346|PFF0320C|PFB0865W|MAL7P1.113|PFL2440W|PF13_0341|PF13_0063|PFF0970W|PFE0865C|PFL2010…
44428	9.15e-18	4.18e-16	45	59	429	1787	nuclear part	PFF1185W|MAL7P1.37|PFF1000W|PFL1680W|PFC0365W|PFF0500C|PF07_0027|PFE0415W|PFB0290C|PF14_0690|PF14_0194|MAL13P1.35|PF11_0053|PF13_0149|PFB0865W|PF13_0023|PFB0730W|PF13_0142|PFL2440W|PF13_0341|PF11_0358|PFL0970W|PF14_0314|PFF1180W|PF08_0087|PFD0470C|PFF0970W|PFE0865C|PFL1180W|PFL1525C|PFD0450C|PF10_0269|PFB0715W|PFL0560C|PFL0330C|PFD1060W|PF14_0364|PFE0160C|PFC0155C|PF14_0146|PFL0460W|PFE0465C|PF13…
10467	1.47e-17	6.33e-16	60	93	429	1787	gene expression	MAL8P1.83|PFF1240W|PFL0665C|PFL1680W|PFF1135W|PFF0500C|PF07_0027|PFB0290C|PFL1520W|MAL13P1.35|PF14_0411|PF14_0256|PF11_0358|PF14_0695|PF14_0656|PFF1095W|PF07_0117|PF08_0049|PF10_0041|PF10_0085|PFE0870W|PFL1525C|PFD0450C|PF07_0080|PFE0160C|PF14_0104|PFB0245C|PF14_0146|PFL0460W|PF11_0266|PF08_0055|PFF1000W|PF10_0294|PFD0960C|PFD0180C|PFE0415W|PF14_0194|PF10_0217|PFF0320C|PFB0865W|PF13_0023|PF13_034…
6139	5.69e-17	2.31e-15	72	125	429	1787	nucleobase, nucleoside, nucleotide and nucleic acid metabolic process	PF11_0117|PFF1240W|PFL0665C|PFL1680W|PFF1135W|PF10_0154|PFF0500C|PF07_0027|PFB0290C|PFL1520W|MAL13P1.35|PFF0285C|PF14_0053|PFD0700C|PF14_0411|PF14_0256|PF11_0358|PF14_0695|PF14_0656|PFF1500C|PFD0470C|PFF1095W|PF08_0049|PF10_0041|PF10_0085|PFE0870W|PFL1525C|PFD0450C|PFE0160C|PFB0245C|PFL2475W|PF14_0146|PFL0460W|PF13_0051|PF13_0095|PF11_0266|PFD0950W|PF08_0055|PFD0245C|PFF1000W|PF10_0294|PFL2005W|P…
5634	1.72e-16	6.64e-15	47	66	429	1787	nucleus	PFF1185W|MAL7P1.37|PFF1000W|PFL1680W|PFC0365W|PFF0500C|PF07_0027|PFE0415W|PFB0290C|PF14_0690|PF14_0194|MAL13P1.35|PF11_0053|PF13_0149|PF11_0250|PFB0865W|PF13_0023|PFB0730W|PF13_0142|PFL2440W|PF13_0341|PF11_0358|PFL0970W|PF14_0314|PFF1180W|PF08_0087|PFD0470C|PFF0970W|PFE0865C|PFL1180W|PFL1525C|PFD0450C|PF10_0269|PFB0715W|PFL0560C|PFL0330C|PFD1060W|PF14_0364|PFL0465C|PFE0160C|PFC0155C|PF14_0146|PFL…
9987	2.74e-16	1e-14	154	380	429	1787	cellular process	PF13_0090|PFL0660W|MAL8P1.83|PFL1435C|PF11_0359|PF11_0117|PFF1240W|PF10_0196|PFE0255W|PFL1680W|PFF0665C|PFL1520W|PFF0285C|PFB0730W|PF14_0493|PF11_0114|PF14_0411|PF14_0256|PF11_0358|PF14_0656|PF11_0112|PFF1500C|PF08_0087|PF07_0117|PFL1180W|PF10_0084|PF10_0085|PFE0870W|PFD0450C|PF10_0368|PF14_0261|PF07_0080|MAL13P1.64|PF14_0146|PF13_0095|PF11_0463|PFD0950W|PFD0285C|PFF0775W|PFD0245C|PFF1185W|PFF100…
6807	1.75e-15	5.82e-14	75	139	429	1787	nitrogen compound metabolic process	PFE1030C|PF11_0117|PFF1240W|PFL0665C|PFL1680W|PFF1135W|PF10_0154|PFF0500C|PF07_0027|PFB0290C|PFL1520W|MAL13P1.35|PFF0285C|PF14_0053|PFD0700C|PF14_0411|PF14_0256|PF11_0358|PF14_0695|PF14_0656|PFF1500C|PFD0470C|PFF1095W|PF08_0049|PF10_0041|PF10_0085|PFE0870W|PFL1525C|PF10_0322|PFD0450C|PFE0160C|PFB0245C|PFL2475W|PF14_0146|PFL0460W|PF13_0051|PF13_0095|PF11_0266|PFD0950W|PFD0285C|PF08_0055|PFD0245C|P…
34641	1.75e-15	5.82e-14	75	139	429	1787	cellular nitrogen compound metabolic process	PFE1030C|PF11_0117|PFF1240W|PFL0665C|PFL1680W|PFF1135W|PF10_0154|PFF0500C|PF07_0027|PFB0290C|PFL1520W|MAL13P1.35|PFF0285C|PF14_0053|PFD0700C|PF14_0411|PF14_0256|PF11_0358|PF14_0695|PF14_0656|PFF1500C|PFD0470C|PFF1095W|PF08_0049|PF10_0041|PF10_0085|PFE0870W|PFL1525C|PF10_0322|PFD0450C|PFE0160C|PFB0245C|PFL2475W|PF14_0146|PFL0460W|PF13_0051|PF13_0095|PF11_0266|PFD0950W|PFD0285C|PF08_0055|PFD0245C|P…
8380	3.99e-14	1.27e-12	25	27	429	1787	RNA splicing	PF10_0294|PFL1680W|PFF1135W|PFD0180C|PFF0500C|PF14_0194|PFL1520W|MAL13P1.35|PF10_0217|PFF0320C|PFB0865W|PF14_0411|PF14_0656|PFF0970W|PFE0865C|PF08_0049|PF10_0041|PFL1525C|PFD0450C|PFE0160C|MAL8P1.9|PF14_0146|PFL0460W|PF11_0200|PF11_0266
17111	5e-14	1.52e-12	53	87	429	1787	nucleoside-triphosphatase activity	PF13_0090|PFL1435C|PFB0860C|PF11_0317|PF10_0196|PFF0940C|PFC0860W|PF14_0370|PF14_0297|PFB0730W|PF11_0314|PFF1500C|PF08_0042|PF08_0048|PF10_0041|PFE0430W|PFL1525C|PF10_0368|PF14_0183|PFL1125W|PFD1060W|PF10_0209|PF14_0185|PFL2475W|PF08_0096|PFD0950W|MAL13P1.148|PFL0545W|PFD0245C|PFF1185W|PF10_0294|PFD0665C|PFE0205W|PF07_0047|MAL13P1.14|PF11_0053|MAL7P1.113|PFL2440W|PF14_0278|PFC0140C|PFD0565C|PFL20…
16462	3.64e-13	9.87e-12	53	90	429	1787	pyrophosphatase activity	PF13_0090|PFL1435C|PFB0860C|PF11_0317|PF10_0196|PFF0940C|PFC0860W|PF14_0370|PF14_0297|PFB0730W|PF11_0314|PFF1500C|PF08_0042|PF08_0048|PF10_0041|PFE0430W|PFL1525C|PF10_0368|PF14_0183|PFL1125W|PFD1060W|PF10_0209|PF14_0185|PFL2475W|PF08_0096|PFD0950W|MAL13P1.148|PFL0545W|PFD0245C|PFF1185W|PF10_0294|PFD0665C|PFE0205W|PF07_0047|MAL13P1.14|PF11_0053|MAL7P1.113|PFL2440W|PF14_0278|PFC0140C|PFD0565C|PFL20…
16817	3.64e-13	9.87e-12	53	90	429	1787	hydrolase activity, acting on acid anhydrides	PF13_0090|PFL1435C|PFB0860C|PF11_0317|PF10_0196|PFF0940C|PFC0860W|PF14_0370|PF14_0297|PFB0730W|PF11_0314|PFF1500C|PF08_0042|PF08_0048|PF10_0041|PFE0430W|PFL1525C|PF10_0368|PF14_0183|PFL1125W|PFD1060W|PF10_0209|PF14_0185|PFL2475W|PF08_0096|PFD0950W|MAL13P1.148|PFL0545W|PFD0245C|PFF1185W|PF10_0294|PFD0665C|PFE0205W|PF07_0047|MAL13P1.14|PF11_0053|MAL7P1.113|PFL2440W|PF14_0278|PFC0140C|PFD0565C|PFL20…
16818	3.64e-13	9.87e-12	53	90	429	1787	hydrolase activity, acting on acid anhydrides, in phosphorus-containing anhydrides	PF13_0090|PFL1435C|PFB0860C|PF11_0317|PF10_0196|PFF0940C|PFC0860W|PF14_0370|PF14_0297|PFB0730W|PF11_0314|PFF1500C|PF08_0042|PF08_0048|PF10_0041|PFE0430W|PFL1525C|PF10_0368|PF14_0183|PFL1125W|PFD1060W|PF10_0209|PF14_0185|PFL2475W|PF08_0096|PFD0950W|MAL13P1.148|PFL0545W|PFD0245C|PFF1185W|PF10_0294|PFD0665C|PFE0205W|PF07_0047|MAL13P1.14|PF11_0053|MAL7P1.113|PFL2440W|PF14_0278|PFC0140C|PFD0565C|PFL20…
22627	1.13e-12	2.94e-11	24	27	429	1787	cytosolic small ribosomal subunit	PFC0775W|PF08_0076|PFE0810C|PF14_0627|PFC0735W|PF07_0088|PF10_0264|MAL13P1.92|PF10_0038|PF13_0228|PF07_0080|PF13_0316|PF14_0083|PFC0290W|PF13_0014|PF13_0045|PF14_0296|PFB0830W|PF14_0027|PF11_0454|PFL2055W|PF14_0585|PF14_0448|PF14_0205
44238	1.17e-12	2.94e-11	108	254	429	1787	primary metabolic process	MAL8P1.83|PF11_0117|PFF1240W|PFL1680W|PFL1520W|PFF0285C|PF14_0411|PF14_0256|PF11_0358|PF14_0656|PFF1500C|PF07_0117|PF10_0081|PF10_0085|PFE0870W|PFD0450C|PF07_0080|MAL13P1.64|PF14_0025|PF14_0146|PF13_0095|PFD0950W|PFD0285C|PFD0245C|PFF1000W|MAL8P1.23|PF10_0294|PFL2005W|PF10_0174|PFE1355C|PFD0665C|PF10_0298|PFD0180C|PFE0415W|PF10_0217|PF13_0346|PFF0320C|PFB0865W|MAL7P1.113|PFL2440W|PF13_0341|PF13_0…
43234	1.27e-12	3.09e-11	72	144	429	1787	protein complex	PFL0660W|PFL0625C|PF11_0117|MAL7P1.37|PF11_0317|PF10_0196|PFC0845C|PF10_0077|PFC0635C|PF07_0027|PF07_0104|PFC0860W|PFB0290C|PF14_0690|PFB0730W|PF11_0114|PF14_0256|PF11_0358|PF11_0314|PF14_0218|PF11_0112|PFF1180W|PF08_0087|PFD0470C|PFB0260W|PF10_0081|PFB0895C|PFL1180W|PF10_0368|PFD0745C|PF14_0104|PF14_0025|PF11_0303|PFL0545W|PFF1185W|PFF1000W|PFL2425W|PFL2005W|PF10_0174|PFD0665C|PF10_0298|PFE0415W…
4386	2.47e-12	5.84e-11	31	41	429	1787	helicase activity	PFB0860C|PFD0245C|PFF1185W|PF10_0294|PFE0205W|MAL13P1.14|PF14_0370|PF11_0053|MAL7P1.113|PFB0730W|PFL2440W|PF14_0278|PFF1500C|PF08_0042|PF08_0048|PFD0565C|PFL2010C|PFE0430W|PFL1525C|PFL0100C|PFL0560C|PF14_0183|PFD1060W|PF13_0037|PF10_0209|PFD1070W|PF14_0185|PFC0915W|PFL2475W|PF14_0563|PF08_0096
22625	8.72e-12	1.94e-10	26	32	429	1787	cytosolic large ribosomal subunit	PFC0535W|PF10_0272|PF08_0039|PFB0455W|PFC0200W|PFF0700C|PFC0300C|PF13_0049|PF14_0391|PF13_0224|PF13_0268|PF14_0231|PF14_0230|PF11_0312|PF11_0313|PF14_0579|PF11_0106|PF10_0043|PF10_0187|PF07_0079|PF13_0213|PF14_0240|PF14_0141|PF13_0132|PFB0645C|PF08_0075
15935	8.89e-12	1.94e-10	29	38	429	1787	small ribosomal subunit	PFC0775W|PF08_0076|PFE0810C|PFC0735W|PF07_0088|MAL13P1.92|PF10_0038|PF13_0228|PFC0290W|PF11_0272|PF14_0132|PF13_0045|PF14_0296|PF11_0454|PF14_0627|PF10_0264|PF07_0080|PF13_0316|PF14_0083|PF11_0382|PF13_0014|PF14_0584|PFB0830W|PF14_0027|PFL2055W|PF14_0585|PF14_0448|PF11_0065|PF14_0205
70035	9.27e-12	1.94e-10	28	36	429	1787	purine NTP-dependent helicase activity	PFB0860C|PFD0245C|PFF1185W|PF10_0294|PFE0205W|MAL13P1.14|PF14_0370|PF11_0053|MAL7P1.113|PFL2440W|PF14_0278|PFF1500C|PF08_0042|PF08_0048|PFD0565C|PFL2010C|PFE0430W|PFL1525C|PFL0100C|PFL0560C|PF14_0183|PFD1060W|PF13_0037|PFD1070W|PF14_0185|PFC0915W|PFL2475W|PF14_0563
8026	9.27e-12	1.94e-10	28	36	429	1787	ATP-dependent helicase activity	PFB0860C|PFD0245C|PFF1185W|PF10_0294|PFE0205W|MAL13P1.14|PF14_0370|PF11_0053|MAL7P1.113|PFL2440W|PF14_0278|PFF1500C|PF08_0042|PF08_0048|PFD0565C|PFL2010C|PFE0430W|PFL1525C|PFL0100C|PFL0560C|PF14_0183|PFD1060W|PF13_0037|PFD1070W|PF14_0185|PFC0915W|PFL2475W|PF14_0563
6396	1.17e-11	2.39e-10	34	49	429	1787	RNA processing	PF08_0055|PFF1240W|PFF1000W|PF10_0294|PFL1680W|PFF1135W|PFD0180C|PFF0500C|PF14_0194|PFL1520W|MAL13P1.35|PF10_0217|PFF0320C|PFB0865W|PF14_0411|PF14_0256|PF14_0656|PFF0970W|PFE0865C|PFL1170W|PF08_0049|PF10_0041|PF10_0085|PFL1525C|PFD0450C|PF14_0364|PFE0160C|MAL8P1.9|PF14_0146|PFL0460W|PFD0455W|PF11_0200|PFD0750W|PF11_0266
16887	2.65e-11	5.24e-10	40	64	429	1787	ATPase activity	PFL0545W|PFB0860C|PFD0245C|PFF1185W|PF10_0294|PF11_0317|PFD0665C|PFF0940C|PFC0860W|PFE0205W|PF07_0047|MAL13P1.14|PF14_0370|PF11_0053|MAL7P1.113|PFL2440W|PF14_0278|PF11_0314|PFC0140C|PFF1500C|PF08_0042|PF08_0048|PFD0565C|PFL2010C|PFE0430W|PFL1525C|MAL8P1.92|PFL2345C|PFL0100C|PFL0560C|PF14_0183|PFL1125W|PFD1060W|PF13_0037|PFD1070W|PF14_0185|PFC0915W|PFL2475W|PF14_0244|PF14_0563
15934	3.96e-11	7.64e-10	36	55	429	1787	large ribosomal subunit	PF11_0337|PF11_0438|PFC0535W|PF10_0272|PF08_0039|PFB0455W|PFC0200W|PFF0700C|PFC0300C|PF13_0129|PF13_0049|PF14_0391|PF14_0276|PF13_0224|PF13_0268|PF14_0231|PF14_0230|PF11_0312|PFE0185C|PF11_0313|PF14_0579|PFE0845C|PF11_0106|PFF0885W|PF10_0043|PF10_0187|PF07_0079|PF11_0260|PF13_0213|PF14_0240|PF14_0141|PF13_0132|PFE0350C|PFE0300C|PFB0645C|PF08_0075
3724	1e-10	1.88e-09	23	28	429	1787	RNA helicase activity	PFB0860C|PFD0245C|PF10_0294|PFD0565C|PFL2010C|PFE0430W|PFL1525C|PFL0100C|MAL13P1.14|PF14_0370|PF14_0183|PFD1060W|PF13_0037|PF10_0209|PFD1070W|MAL7P1.113|PF14_0185|PFC0915W|PFL2475W|PF14_0563|PF08_0096|PFF1500C|PF08_0042
16787	1.14e-10	2.09e-09	67	140	429	1787	hydrolase activity	PF13_0090|PFL1435C|PFB0860C|PF11_0317|PF10_0196|PFF0940C|PFL1260W|PFC0860W|PF14_0690|PF14_0370|PF13_0322|PF14_0297|PFF0285C|PFB0730W|PF11_0314|PFF1500C|PF08_0042|PF10_0081|PF08_0048|PF10_0041|PF11_0306|PFE0430W|PFL1525C|PF10_0368|PF14_0183|PFL1125W|PFD1060W|PF10_0209|PF14_0185|PF14_0025|PFL2475W|PF11_0303|PF08_0096|PFD0950W|MAL13P1.148|PFL0545W|PFD0245C|PFF1185W|PF10_0294|PF10_0174|PFD0665C|PF10_…
5488	1.52e-10	2.71e-09	63	129	429	1787	binding	MAL8P1.40|MAL8P1.83|PFE0810C|PFL0625C|MAL7P1.37|PF11_0317|PFL2140C|PFF1135W|PFE1430C|PFB0290C|PF14_0690|PF13_0129|PF13_0323|PF14_0057|MAL7P1.73|PF13_0280|PFL1180W|PF10_0085|PFF0505C|PF10_0369|PFL0465C|PFL0735W|PF13_0132|PF14_0223|MAL8P1.131|PFE0350C|PFD0950W|PFF1185W|PFF1000W|PFE0540W|PFF0250W|PFD0180C|PF11_0293|PFL0185C|PFF0320C|PFE0505W|PF13_0149|MAL7P1.113|PFF1440W|PF13_0261|PFF1480W|PFL2460W|…
8152	2.11e-10	3.68e-09	112	285	429	1787	metabolic process	MAL8P1.83|PF11_0117|PFF1240W|PFL1680W|PFL1520W|PFF0285C|PF14_0411|PF14_0256|PF11_0358|PF14_0656|PFF1500C|PF07_0117|PF10_0081|PF10_0085|PFE0870W|PFL1475W|PFD0450C|PF07_0080|MAL13P1.64|PF14_0025|PF14_0146|PF13_0095|PFD0950W|PFD0285C|PFF0775W|PFD0245C|PFF1000W|MAL8P1.23|PF10_0294|PFL2005W|PF10_0174|PFE1355C|PFD0665C|PF10_0298|PFD0180C|PFE0415W|PF10_0217|PF13_0346|PFF0320C|PFB0865W|MAL7P1.113|PFL2440…
5681	4.2e-10	7.15e-09	15	15	429	1787	spliceosomal complex	PFF0970W|PFE0865C|PFL1680W|PFL1525C|PFF0500C|PFD0450C|PF14_0194|MAL13P1.35|PFB0865W|PFD1060W|PFE0160C|PF13_0142|PF14_0146|PFL0460W|PFL0970W
44237	7.64e-10	1.27e-08	107	273	429	1787	cellular metabolic process	MAL8P1.83|PF11_0117|PFF1240W|PFL1680W|PFL1520W|PFF0285C|PF14_0411|PF14_0256|PF11_0358|PF14_0656|PFF1500C|PF07_0117|PF10_0085|PFE0870W|PFD0450C|PF07_0080|MAL13P1.64|PF14_0146|PF13_0095|PFD0950W|PFD0285C|PFF0775W|PFD0245C|PFF1000W|MAL8P1.23|PF10_0294|PFL2005W|PF10_0174|PFE1355C|PFD0665C|PF10_0298|PFD0180C|PFE0415W|PF10_0217|PF13_0346|PFF0320C|PFB0865W|MAL7P1.113|PFL2440W|PF13_0341|PF13_0063|PFF1025…
4004	1.26e-09	2e-08	21	26	429	1787	ATP-dependent RNA helicase activity	PFB0860C|PFD0245C|PF10_0294|PFD0565C|PFL2010C|PFE0430W|PFL1525C|PFL0100C|MAL13P1.14|PF14_0370|PF14_0183|PFD1060W|PF13_0037|PFD1070W|MAL7P1.113|PF14_0185|PFC0915W|PFL2475W|PF14_0563|PFF1500C|PF08_0042
8186	1.26e-09	2e-08	21	26	429	1787	RNA-dependent ATPase activity	PFB0860C|PFD0245C|PF10_0294|PFD0565C|PFL2010C|PFE0430W|PFL1525C|PFL0100C|MAL13P1.14|PF14_0370|PF14_0183|PFD1060W|PF13_0037|PFD1070W|MAL7P1.113|PF14_0185|PFC0915W|PFL2475W|PF14_0563|PFF1500C|PF08_0042
3676	8.41e-09	1.31e-07	38	68	429	1787	nucleic acid binding	MAL8P1.40|MAL8P1.83|PFE0810C|PFL0625C|PFF1185W|PFF1000W|PF11_0317|PFL2140C|PFF1135W|PFF0250W|PFD0180C|PFB0290C|PF13_0129|PFL0185C|PFF0320C|MAL7P1.113|PF14_0057|PFL1170W|PFF0300W|PFF0760W|PFC0865W|PF10_0085|PFL1745C|PF10_0143|PFF0505C|PF10_0103|PF10_0369|PFF1425W|MAL7P1.81|PFL0465C|PFD1070W|MAL8P1.9|PF13_0132|PF11_0245|PF14_0486|MAL8P1.131|PFE0350C|PFD0750W
3723	8.83e-09	1.35e-07	24	34	429	1787	RNA binding	MAL8P1.40|PFE0810C|PFL1170W|PFF0300W|PFF0760W|PFF1185W|PFC0865W|PFF1000W|PF10_0085|PFL1745C|PFF1135W|PFF0505C|PFF0250W|PFD0180C|PF10_0103|PF13_0129|PFF1425W|PFF0320C|MAL8P1.9|MAL7P1.113|PF13_0132|PF14_0057|PFE0350C|PFD0750W
6350	9.14e-09	1.37e-07	16	18	429	1787	transcription	PFE0870W|PFL0665C|PF07_0027|PFE0415W|PF10_0269|PFB0715W|PFB0290C|PFL0330C|PF13_0023|PFC0155C|PF13_0341|PFB0245C|PF11_0358|PF14_0695|PFE0465C|PF13_0150
42623	9.67e-09	1.42e-07	30	48	429	1787	ATPase activity, coupled	PFB0860C|PFD0245C|PFF1185W|PF10_0294|PFE0205W|MAL13P1.14|PF14_0370|PF11_0053|MAL7P1.113|PFL2440W|PF14_0278|PFF1500C|PF08_0042|PF08_0048|PFD0565C|PFL2010C|PFE0430W|PFL1525C|PFL0100C|PFL0560C|PF14_0183|PFL1125W|PFD1060W|PF13_0037|PFD1070W|PF14_0185|PFC0915W|PFL2475W|PF14_0244|PF14_0563
6351	3.48e-08	5e-07	15	17	429	1787	transcription, DNA-dependent	PFL0665C|PF07_0027|PFE0415W|PF10_0269|PFB0715W|PFB0290C|PFL0330C|PF13_0023|PFC0155C|PF13_0341|PFB0245C|PF11_0358|PF14_0695|PFE0465C|PF13_0150
31981	1.61e-07	2.25e-06	18	24	429	1787	nuclear lumen	MAL7P1.37|PFF1000W|PFC0365W|PF07_0027|PFE0415W|PF10_0269|PFB0715W|PFB0290C|PF14_0690|PFL0560C|PFL0330C|PF14_0364|PF13_0023|PFC0155C|PF13_0341|PF11_0358|PFE0465C|PF13_0150
32774	1.63e-07	2.25e-06	15	18	429	1787	RNA biosynthetic process	PFL0665C|PF07_0027|PFE0415W|PF10_0269|PFB0715W|PFB0290C|PFL0330C|PF13_0023|PFC0155C|PF13_0341|PFB0245C|PF11_0358|PF14_0695|PFE0465C|PF13_0150
34645	2.02e-07	2.69e-06	35	66	429	1787	cellular macromolecule biosynthetic process	MAL8P1.83|PF11_0117|PFL2005W|PFD0960C|PFL0665C|PF10_0154|PF07_0027|PFE0415W|PFB0290C|PF13_0023|PF14_0053|PF13_0341|PF11_0358|PF14_0695|PFD0470C|PFF1095W|PF07_0117|PFE0870W|PF10_0269|PFB0715W|PFL0560C|PF07_0080|PF14_0083|PFL0330C|PFC0155C|PF14_0104|PF11_0245|PFB0245C|PF14_0486|PFE0465C|PF13_0095|PF13_0150|PF14_0205|PF14_0601|PFD0950W
9059	2.02e-07	2.69e-06	35	66	429	1787	macromolecule biosynthetic process	MAL8P1.83|PF11_0117|PFL2005W|PFD0960C|PFL0665C|PF10_0154|PF07_0027|PFE0415W|PFB0290C|PF13_0023|PF14_0053|PF13_0341|PF11_0358|PF14_0695|PFD0470C|PFF1095W|PF07_0117|PFE0870W|PF10_0269|PFB0715W|PFL0560C|PF07_0080|PF14_0083|PFL0330C|PFC0155C|PF14_0104|PF11_0245|PFB0245C|PF14_0486|PFE0465C|PF13_0095|PF13_0150|PF14_0205|PF14_0601|PFD0950W
30880	5.87e-07	7.4e-06	10	10	429	1787	RNA polymerase complex	PFB0715W|PFB0290C|PFL0330C|PFC0155C|PF13_0341|PF11_0358|PF07_0027|PFE0465C|PF13_0150|PF10_0269
428	5.87e-07	7.4e-06	10	10	429	1787	DNA-directed RNA polymerase complex	PFB0715W|PFB0290C|PFL0330C|PFC0155C|PF13_0341|PF11_0358|PF07_0027|PFE0465C|PF13_0150|PF10_0269
55029	5.87e-07	7.4e-06	10	10	429	1787	nuclear DNA-directed RNA polymerase complex	PFB0715W|PFB0290C|PFL0330C|PFC0155C|PF13_0341|PF11_0358|PF07_0027|PFE0465C|PF13_0150|PF10_0269
50789	8.3e-07	1.03e-05	28	50	429	1787	regulation of biological process	MAL8P1.40|PF10_0071|PFL0625C|PFB0550W|MAL7P1.37|PFF0940C|PF07_0047|PF14_0690|PF11_0293|PFD0825C|PF07_0091|PF11_0053|PFL1855W|PFL0335C|PFE0880C|MAL7P1.73|PFF1445C|PFL1180W|PF10_0141|PF10_0143|PFL1525C|PF14_0261|PF10_0327|MAL7P1.81|PFL0465C|PFL0310C|PFD1070W|PF14_0207
50794	1.17e-06	1.43e-05	27	48	429	1787	regulation of cellular process	MAL8P1.40|PF10_0071|PFL0625C|PFB0550W|MAL7P1.37|PFF0940C|PF07_0047|PF14_0690|PF11_0293|PFD0825C|PF07_0091|PF11_0053|PFL1855W|PFL0335C|PFE0880C|MAL7P1.73|PFF1445C|PF10_0141|PF10_0143|PFL1525C|PF14_0261|PF10_0327|MAL7P1.81|PFL0465C|PFL0310C|PFD1070W|PF14_0207
6397	1.82e-06	2.15e-05	12	14	429	1787	mRNA processing	PFL1520W|MAL13P1.35|PFE0865C|PF14_0364|PFF1240W|MAL8P1.9|PF10_0041|PFD0180C|PFL0460W|PF14_0656|PF11_0200|PFD0750W
16071	1.82e-06	2.15e-05	12	14	429	1787	mRNA metabolic process	PFL1520W|MAL13P1.35|PFE0865C|PF14_0364|PFF1240W|MAL8P1.9|PF10_0041|PFD0180C|PFL0460W|PF14_0656|PF11_0200|PFD0750W
44451	5.18e-06	5.93e-05	15	21	429	1787	nucleoplasm part	MAL7P1.37|PFF1000W|PF07_0027|PFE0415W|PF10_0269|PFB0715W|PFB0290C|PF14_0690|PFL0560C|PFL0330C|PF14_0364|PF13_0023|PFC0155C|PF13_0341|PF13_0150
5654	5.18e-06	5.93e-05	15	21	429	1787	nucleoplasm	MAL7P1.37|PFF1000W|PF07_0027|PFE0415W|PF10_0269|PFB0715W|PFB0290C|PF14_0690|PFL0560C|PFL0330C|PF14_0364|PF13_0023|PFC0155C|PF13_0341|PF13_0150
16043	1.15e-05	0.00013	25	47	429	1787	cellular component organization	PFL1435C|PFF1185W|PF11_0317|PFL0665C|PFE0255W|PFD0487C|PFD0180C|PF14_0690|PF13_0326|PFL1520W|PF11_0053|PF13_0149|PFB0730W|MAL13P1.96|PF14_0493|PF11_0114|PFL0930W|PF14_0218|PFF1480W|PF11_0331|PF14_0314|PF10_0084|PFL0785C|PF10_0368|PF14_0124
3824	1.18e-05	0.000131	91	261	429	1787	catalytic activity	PF13_0090|PFE1030C|PFL1435C|PFB0860C|PF11_0317|PF10_0196|PFC0845C|PFL0665C|PFF0940C|PFL1260W|PFE1115C|PFC0860W|PFE1430C|PF14_0690|PF14_0370|PF13_0322|PF14_0297|PFF0285C|PFB0730W|PF11_0314|MAL7P1.73|PFF1500C|PF08_0042|PFF1095W|PF10_0081|PF08_0048|PF10_0041|PF11_0306|PFE0430W|PFL1525C|PFL1475W|PF10_0322|PFL0670C|PF10_0368|PF14_0183|PFL1125W|PFD1060W|PF10_0209|PF14_0185|PFL0735W|PF14_0025|PFL2475W|P…
5856	1.92e-05	0.00021	13	18	429	1787	cytoskeleton	PFL0660W|PFL0545W|PF10_0196|PFE0255W|PFD0487C|PF07_0104|PFC0860W|PF10_0368|PF13_0326|PFC0770C|PF11_0114|PF14_0124|PF14_0218
5732	1.96e-05	0.000211	9	10	429	1787	small nucleolar ribonucleoprotein complex	PF08_0055|MAL8P1.43|MAL8P1.9|PF08_0049|MAL8P1.48|PF14_0411|PF14_0068|PFL0460W|PFD0455W
6508	3.13e-05	0.000328	19	33	429	1787	proteolysis	PFB0260W|PF10_0081|PFC0520W|MAL8P1.23|PF10_0174|PFC0845C|PFD0665C|PF10_0298|PFL2345C|PFL1830W|PF13_0346|MAL13P1.64|PF14_0632|PF13_0033|PF14_0025|PF13_0063|PF11_0314|PF11_0303|PF14_0128
10468	3.22e-05	0.000328	17	28	429	1787	regulation of gene expression	MAL8P1.40|PFL0625C|PFB0550W|PFL1180W|MAL7P1.37|PF10_0143|PF14_0690|PF11_0293|PFD0825C|PF11_0053|PF10_0327|MAL7P1.81|PFL0465C|PFL0310C|PFD1070W|PFL0335C|PF14_0207
19222	3.22e-05	0.000328	17	28	429	1787	regulation of metabolic process	MAL8P1.40|PFL0625C|PFB0550W|PFL1180W|MAL7P1.37|PF10_0143|PF14_0690|PF11_0293|PFD0825C|PF11_0053|PF10_0327|MAL7P1.81|PFL0465C|PFL0310C|PFD1070W|PFL0335C|PF14_0207
60255	3.22e-05	0.000328	17	28	429	1787	regulation of macromolecule metabolic process	MAL8P1.40|PFL0625C|PFB0550W|PFL1180W|MAL7P1.37|PF10_0143|PF14_0690|PF11_0293|PFD0825C|PF11_0053|PF10_0327|MAL7P1.81|PFL0465C|PFL0310C|PFD1070W|PFL0335C|PF14_0207
65007	3.7e-05	0.000371	28	58	429	1787	biological regulation	MAL8P1.40|PF10_0071|PFL0625C|PFB0550W|MAL7P1.37|PFF0940C|PF07_0047|PF14_0690|PF11_0293|PFD0825C|PF07_0091|PF11_0053|PFL1855W|PFL0335C|PFE0880C|MAL7P1.73|PFF1445C|PFL1180W|PF10_0141|PF10_0143|PFL1525C|PF14_0261|PF10_0327|MAL7P1.81|PFL0465C|PFL0310C|PFD1070W|PF14_0207
80090	4.4e-05	0.000413	16	26	429	1787	regulation of primary metabolic process	MAL8P1.40|PFL0625C|PFB0550W|MAL7P1.37|PF10_0143|PF14_0690|PF11_0293|PFD0825C|PF11_0053|PF10_0327|MAL7P1.81|PFL0465C|PFL0310C|PFD1070W|PFL0335C|PF14_0207
10556	4.4e-05	0.000413	16	26	429	1787	regulation of macromolecule biosynthetic process	MAL8P1.40|PFL0625C|PFB0550W|MAL7P1.37|PF10_0143|PF14_0690|PF11_0293|PFD0825C|PF11_0053|PF10_0327|MAL7P1.81|PFL0465C|PFL0310C|PFD1070W|PFL0335C|PF14_0207
31323	4.4e-05	0.000413	16	26	429	1787	regulation of cellular metabolic process	MAL8P1.40|PFL0625C|PFB0550W|MAL7P1.37|PF10_0143|PF14_0690|PF11_0293|PFD0825C|PF11_0053|PF10_0327|MAL7P1.81|PFL0465C|PFL0310C|PFD1070W|PFL0335C|PF14_0207
31326	4.4e-05	0.000413	16	26	429	1787	regulation of cellular biosynthetic process	MAL8P1.40|PFL0625C|PFB0550W|MAL7P1.37|PF10_0143|PF14_0690|PF11_0293|PFD0825C|PF11_0053|PF10_0327|MAL7P1.81|PFL0465C|PFL0310C|PFD1070W|PFL0335C|PF14_0207
9889	4.4e-05	0.000413	16	26	429	1787	regulation of biosynthetic process	MAL8P1.40|PFL0625C|PFB0550W|MAL7P1.37|PF10_0143|PF14_0690|PF11_0293|PFD0825C|PF11_0053|PF10_0327|MAL7P1.81|PFL0465C|PFL0310C|PFD1070W|PFL0335C|PF14_0207
19941	5.97e-05	0.000546	15	24	429	1787	modification-dependent protein catabolic process	PFB0260W|PFC0520W|MAL8P1.23|PF10_0174|PFC0845C|PFD0665C|PF10_0298|PFL2345C|PFL1830W|PF13_0346|MAL13P1.64|PF14_0632|PF13_0033|PF13_0063|PF14_0128
43632	5.97e-05	0.000546	15	24	429	1787	modification-dependent macromolecule catabolic process	PFB0260W|PFC0520W|MAL8P1.23|PF10_0174|PFC0845C|PFD0665C|PF10_0298|PFL2345C|PFL1830W|PF13_0346|MAL13P1.64|PF14_0632|PF13_0033|PF13_0063|PF14_0128
51276	7.46e-05	0.000642	8	9	429	1787	chromosome organization	PF14_0690|PF11_0053|PF13_0149|PFF1185W|PFB0730W|MAL13P1.96|PF11_0317|PF14_0314
6366	7.46e-05	0.000642	8	9	429	1787	transcription from RNA polymerase II promoter	PFB0715W|PF13_0023|PFC0155C|PF13_0341|PFB0245C|PF07_0027|PFE0415W|PF10_0269
375	7.46e-05	0.000642	8	9	429	1787	RNA splicing, via transesterification reactions	PFL1520W|MAL13P1.35|MAL8P1.9|PF10_0041|PFD0180C|PFL0460W|PF14_0656|PF11_0200
377	7.46e-05	0.000642	8	9	429	1787	RNA splicing, via transesterification reactions with bulged adenosine as nucleophile	PFL1520W|MAL13P1.35|MAL8P1.9|PF10_0041|PFD0180C|PFL0460W|PF14_0656|PF11_0200
398	7.46e-05	0.000642	8	9	429	1787	nuclear mRNA splicing, via spliceosome	PFL1520W|MAL13P1.35|MAL8P1.9|PF10_0041|PFD0180C|PFL0460W|PF14_0656|PF11_0200
43233	7.72e-05	0.000642	21	40	429	1787	organelle lumen	MAL7P1.37|PFF1000W|PFC0365W|PF07_0027|PFE0415W|PF10_0269|PFB0715W|PFB0290C|PF14_0690|PFL0560C|PFL0330C|PF14_0276|PF14_0584|PF14_0364|PF13_0023|PFC0155C|PF13_0341|PF11_0358|PFE0465C|PF13_0150|PF13_0070
31974	7.72e-05	0.000642	21	40	429	1787	membrane-enclosed lumen	MAL7P1.37|PFF1000W|PFC0365W|PF07_0027|PFE0415W|PF10_0269|PFB0715W|PFB0290C|PF14_0690|PFL0560C|PFL0330C|PF14_0276|PF14_0584|PF14_0364|PF13_0023|PFC0155C|PF13_0341|PF11_0358|PFE0465C|PF13_0150|PF13_0070
70013	7.72e-05	0.000642	21	40	429	1787	intracellular organelle lumen	MAL7P1.37|PFF1000W|PFC0365W|PF07_0027|PFE0415W|PF10_0269|PFB0715W|PFB0290C|PF14_0690|PFL0560C|PFL0330C|PF14_0276|PF14_0584|PF14_0364|PF13_0023|PFC0155C|PF13_0341|PF11_0358|PFE0465C|PF13_0150|PF13_0070
6996	7.8e-05	0.000642	18	32	429	1787	organelle organization	PFL1435C|PFF1185W|PF10_0084|PF11_0317|PFE0255W|PFD0487C|PF14_0690|PF13_0326|PF11_0053|PF13_0149|PFB0730W|MAL13P1.96|PF11_0114|PF14_0124|PF14_0218|PFF1480W|PF11_0331|PF14_0314
6511	8.03e-05	0.000653	14	22	429	1787	ubiquitin-dependent protein catabolic process	PFB0260W|PFC0520W|MAL8P1.23|PF10_0174|PFC0845C|PFD0665C|PF10_0298|PFL2345C|PFL1830W|PF13_0346|PF14_0632|PF13_0033|PF13_0063|PF14_0128
6325	0.000186	0.0015	6	6	429	1787	chromatin organization	PF14_0690|PF11_0053|PF13_0149|PFF1185W|PFB0730W|PF14_0314
4175	0.000224	0.00177	10	14	429	1787	endopeptidase activity	PF10_0081|PF13_0322|PF10_0174|PF14_0632|PF13_0033|PF14_0025|PF13_0063|PF11_0314|PF11_0303|PF10_0298
7010	0.000224	0.00177	10	14	429	1787	cytoskeleton organization	PF13_0326|PFL1435C|PF10_0084|PF11_0114|PFE0255W|PFD0487C|PF14_0124|PF14_0218|PFF1480W|PF11_0331
22624	0.000267	0.00206	9	12	429	1787	proteasome accessory complex	PFB0260W|PF10_0081|PF10_0174|PF14_0632|PF13_0033|PFD0665C|PF14_0025|PF13_0063|PF10_0298
5838	0.000267	0.00206	9	12	429	1787	proteasome regulatory particle	PFB0260W|PF10_0081|PF10_0174|PF14_0632|PF13_0033|PFD0665C|PF14_0025|PF13_0063|PF10_0298
502	0.000299	0.00228	12	19	429	1787	proteasome complex	PFL2345C|PFB0260W|PF10_0081|PF10_0174|PF14_0632|PF13_0033|PFD0665C|PF14_0025|PF13_0063|PF11_0314|PF11_0303|PF10_0298
8233	0.00053	0.00392	10	15	429	1787	peptidase activity	PF10_0081|PF13_0322|PF10_0174|PF14_0632|PF13_0033|PF14_0025|PF13_0063|PF11_0314|PF11_0303|PF10_0298
70011	0.00053	0.00392	10	15	429	1787	peptidase activity, acting on L-amino acid peptides	PF10_0081|PF13_0322|PF10_0174|PF14_0632|PF13_0033|PF14_0025|PF13_0063|PF11_0314|PF11_0303|PF10_0298
44430	0.00053	0.00392	10	15	429	1787	cytoskeletal part	PFL0660W|PFC0770C|PFL0545W|PF10_0196|PF11_0114|PF14_0124|PF14_0218|PF07_0104|PFC0860W|PF10_0368
44257	0.000642	0.00465	15	28	429	1787	cellular protein catabolic process	PFB0260W|PFC0520W|MAL8P1.23|PF10_0174|PFC0845C|PFD0665C|PF10_0298|PFL2345C|PFL1830W|PF13_0346|MAL13P1.64|PF14_0632|PF13_0033|PF13_0063|PF14_0128
51603	0.000642	0.00465	15	28	429	1787	proteolysis involved in cellular protein catabolic process	PFB0260W|PFC0520W|MAL8P1.23|PF10_0174|PFC0845C|PFD0665C|PF10_0298|PFL2345C|PFL1830W|PF13_0346|MAL13P1.64|PF14_0632|PF13_0033|PF13_0063|PF14_0128
16585	0.000783	0.00536	5	5	429	1787	chromatin remodeling complex	PF14_0690|PF11_0053|PFF1185W|MAL7P1.37|PFB0730W
5665	0.000783	0.00536	5	5	429	1787	DNA-directed RNA polymerase II, core complex	PFB0715W|PFC0155C|PF13_0341|PF07_0027|PF10_0269
16018	0.000783	0.00536	5	5	429	1787	cyclosporin A binding	PFL0120C|PFE0505W|PFL0735W|PF14_0223|PFE1430C
8144	0.000783	0.00536	5	5	429	1787	drug binding	PFL0120C|PFE0505W|PFL0735W|PF14_0223|PFE1430C
44249	0.000784	0.00536	37	96	429	1787	cellular biosynthetic process	MAL8P1.83|PFE1030C|PF11_0117|PFL2005W|PFD0960C|PFL0665C|PF10_0154|PF07_0027|PFE0415W|PFB0290C|PF13_0023|PF14_0053|PF13_0341|PF11_0358|PF14_0695|PFF1025C|PFD0470C|PFF1095W|PF07_0117|PFE0870W|PF10_0269|PFB0715W|PFL0560C|PF07_0080|PF14_0083|PFL0330C|PFC0155C|PF14_0104|PF11_0245|PFB0245C|PF14_0486|PFE0465C|PF13_0095|PF13_0150|PF14_0205|PF14_0601|PFD0950W
9058	0.000784	0.00536	37	96	429	1787	biosynthetic process	MAL8P1.83|PFE1030C|PF11_0117|PFL2005W|PFD0960C|PFL0665C|PF10_0154|PF07_0027|PFE0415W|PFB0290C|PF13_0023|PF14_0053|PF13_0341|PF11_0358|PF14_0695|PFF1025C|PFD0470C|PFF1095W|PF07_0117|PFE0870W|PF10_0269|PFB0715W|PFL0560C|PF07_0080|PF14_0083|PFL0330C|PFC0155C|PF14_0104|PF11_0245|PFB0245C|PF14_0486|PFE0465C|PF13_0095|PF13_0150|PF14_0205|PF14_0601|PFD0950W
42277	0.001	0.00673	7	9	429	1787	peptide binding	PFL0120C|PFE0505W|PF08_0069|PFL0735W|PF14_0223|PF13_0280|PFE1430C
5875	0.001	0.00673	7	9	429	1787	microtubule associated complex	PFL0660W|PFC0770C|PFL0545W|PF10_0196|PF07_0104|PFC0860W|PF10_0368
16591	0.00104	0.00687	6	7	429	1787	DNA-directed RNA polymerase II, holoenzyme	PFB0715W|PF13_0023|PFC0155C|PF13_0341|PF07_0027|PF10_0269
44265	0.00104	0.00687	15	29	429	1787	cellular macromolecule catabolic process	PFB0260W|PFC0520W|MAL8P1.23|PF10_0174|PFC0845C|PFD0665C|PF10_0298|PFL2345C|PFL1830W|PF13_0346|MAL13P1.64|PF14_0632|PF13_0033|PF13_0063|PF14_0128
5198	0.00111	0.00728	10	16	429	1787	structural molecule activity	PF07_0080|PF14_0083|PF10_0084|PFD0960C|PF11_0114|PFE0255W|PFD0487C|PF14_0124|PF14_0218|PF14_0205
30163	0.00163	0.0106	15	30	429	1787	protein catabolic process	PFB0260W|PFC0520W|MAL8P1.23|PF10_0174|PFC0845C|PFD0665C|PF10_0298|PFL2345C|PFL1830W|PF13_0346|MAL13P1.64|PF14_0632|PF13_0033|PF13_0063|PF14_0128
51726	0.00203	0.013	8	12	429	1787	regulation of cell cycle	PF14_0261|PF07_0091|PFL1855W|PF10_0141|PFF0940C|PFL1525C|PF07_0047|PFF1445C
6260	0.00299	0.0189	9	15	429	1787	DNA replication	PFD0470C|PFL0560C|PF11_0117|PF14_0053|PFL2005W|PF10_0154|PF13_0095|PF14_0601|PFD0950W
30528	0.00299	0.0189	9	15	429	1787	transcription regulator activity	PFL2345C|PFB0290C|PF11_0293|MAL7P1.37|PFB0730W|PF10_0143|MAL8P1.131|PFE0305W|PFE0415W
44424	0.00328	0.0199	217	800	429	1787	intracellular part	PFL0660W|PF10_0071|PF11_0359|PF11_0117|PF10_0196|PF10_0197|PF10_0077|PFE0215W|PFC0300C|PF13_0129|PFB0730W|PF11_0114|PF14_0411|MAL7P1.76|PF11_0358|PF14_0658|PF11_0112|PF10_0081|PF11_0106|PFL1775C|PF10_0086|PFD0450C|PFE0555W|PF07_0079|PF07_0080|PF13_0014|PFD0745C|PFD1060W|PF10_0407|PFL0465C|PF13_0132|PF11_0461|PFB0645C|PF11_0463|PFF1185W|PF11_0337|PFL2425W|PF10_0174|PF10_0175|PFC0200W|PFD0487C|PF10…
5622	0.00328	0.0199	217	800	429	1787	intracellular	PFL0660W|PF10_0071|PF11_0359|PF11_0117|PF10_0196|PF10_0197|PF10_0077|PFE0215W|PFC0300C|PF13_0129|PFB0730W|PF11_0114|PF14_0411|MAL7P1.76|PF11_0358|PF14_0658|PF11_0112|PF10_0081|PF11_0106|PFL1775C|PF10_0086|PFD0450C|PFE0555W|PF07_0079|PF07_0080|PF13_0014|PFD0745C|PFD1060W|PF10_0407|PFL0465C|PF13_0132|PF11_0461|PFB0645C|PF11_0463|PFF1185W|PF11_0337|PFL2425W|PF10_0174|PF10_0175|PFC0200W|PFD0487C|PF10…
10324	0.00329	0.0199	4	4	429	1787	membrane invagination	PF14_0493|PFL0930W|PF14_0218|PF10_0368
6897	0.00329	0.0199	4	4	429	1787	endocytosis	PF14_0493|PFL0930W|PF14_0218|PF10_0368
22402	0.00329	0.0199	4	4	429	1787	cell cycle process	PF14_0261|MAL13P1.96|PF11_0317|PFF1445C
5200	0.00331	0.0199	6	8	429	1787	structural constituent of cytoskeleton	PF10_0084|PF11_0114|PFE0255W|PFD0487C|PF14_0124|PF14_0218
9057	0.00366	0.0218	15	32	429	1787	macromolecule catabolic process	PFB0260W|PFC0520W|MAL8P1.23|PF10_0174|PFC0845C|PFD0665C|PF10_0298|PFL2345C|PFL1830W|PF13_0346|MAL13P1.64|PF14_0632|PF13_0033|PF13_0063|PF14_0128
15629	0.00377	0.0219	5	6	429	1787	actin cytoskeleton	PF11_0114|PFE0255W|PFD0487C|PF14_0124|PF14_0218
6446	0.00377	0.0219	5	6	429	1787	regulation of translational initiation	MAL7P1.81|PFL0625C|PFL0310C|PFD1070W|PFL0335C
7049	0.00377	0.0219	5	6	429	1787	cell cycle	PF14_0261|MAL13P1.279|MAL13P1.96|PF11_0317|PFF1445C
51246	0.00418	0.0227	8	13	429	1787	regulation of protein metabolic process	MAL8P1.40|PFD0825C|MAL7P1.81|PFL0625C|PFB0550W|PFL0310C|PFD1070W|PFL0335C
51252	0.00418	0.0227	8	13	429	1787	regulation of RNA metabolic process	PF14_0690|PF11_0293|PF11_0053|PF10_0327|PFL0465C|MAL7P1.37|PF10_0143|PF14_0207
6355	0.00418	0.0227	8	13	429	1787	regulation of transcription, DNA-dependent	PF14_0690|PF11_0293|PF11_0053|PF10_0327|PFL0465C|MAL7P1.37|PF10_0143|PF14_0207
6417	0.00418	0.0227	8	13	429	1787	regulation of translation	MAL8P1.40|PFD0825C|MAL7P1.81|PFL0625C|PFB0550W|PFL0310C|PFD1070W|PFL0335C
10608	0.00418	0.0227	8	13	429	1787	posttranscriptional regulation of gene expression	MAL8P1.40|PFD0825C|MAL7P1.81|PFL0625C|PFB0550W|PFL0310C|PFD1070W|PFL0335C
45449	0.00418	0.0227	8	13	429	1787	regulation of transcription	PF14_0690|PF11_0293|PF11_0053|PF10_0327|PFL0465C|MAL7P1.37|PF10_0143|PF14_0207
32268	0.00418	0.0227	8	13	429	1787	regulation of cellular protein metabolic process	MAL8P1.40|PFD0825C|MAL7P1.81|PFL0625C|PFB0550W|PFL0310C|PFD1070W|PFL0335C
19219	0.00418	0.0227	8	13	429	1787	regulation of nucleobase, nucleoside, nucleotide and nucleic acid metabolic process	PF14_0690|PF11_0293|PF11_0053|PF10_0327|PFL0465C|MAL7P1.37|PF10_0143|PF14_0207
51171	0.00418	0.0227	8	13	429	1787	regulation of nitrogen compound metabolic process	PF14_0690|PF11_0293|PF11_0053|PF10_0327|PFL0465C|MAL7P1.37|PF10_0143|PF14_0207
19538	0.00497	0.0267	35	98	429	1787	protein metabolic process	MAL8P1.83|MAL8P1.23|PF10_0174|PFD0960C|PFC0845C|PFE1355C|PFD0665C|PF10_0298|PF13_0346|PF11_0251|PF13_0322|PF14_0632|PF13_0063|PF11_0314|PFB0260W|PFF1095W|PF07_0117|PF10_0081|PFC0520W|PF10_0203|PFL2345C|PF07_0080|PFE0835W|PF14_0083|PFL1830W|MAL7P1.147|MAL13P1.64|PF14_0104|PF13_0033|PF11_0245|PF14_0025|PF11_0303|PF14_0486|PF14_0205|PF14_0128
15630	0.0058	0.031	7	11	429	1787	microtubule cytoskeleton	PFL0660W|PFC0770C|PFL0545W|PF10_0196|PF07_0104|PFC0860W|PF10_0368
6259	0.00691	0.0366	11	22	429	1787	DNA metabolic process	PFD0470C|PFL0560C|PF11_0117|PFF0285C|PF14_0053|PFL2005W|PFL2440W|PF10_0154|PF13_0095|PF14_0601|PFD0950W
[truncated: 205 more columns]
